# Supplementary material for: Bartonella effector protein C mediates actin stress fiber formation via recruitment of GEF-H1 to the plasma membrane
Source: PLoS Pathog. 2021 Jan 28;17(1):e1008548. doi: 10.1371/journal.ppat.1008548 (PMC7842960; doi:10.1371/journal.ppat.1008548)
Supplement: S1 Table — (XLSX) [file ppat.1008548.s007.xlsx]

## Sheet: SQ_P091_SIMINF20_v234_noNORM_PR
S1 Table. List of proteins identified by Mass spectrometry (see Figure 4A for details of the approach)
proteinName	ac	geneName	proteinDescription	idScore	idQValue	nbPeptides	allAccessions	001_SIMINF20_A16	002_SIMINF20_A16	003_SIMINF20_A16	004_SIMINF20_A16	005_SIMINF20_A16	006_SIMINF20_A16	medianInt_CTRL	medianInt_BepC	cv_CTRL	cv_BepC	log2ratio_BepC	fracNAFeatures.CTRL	fracNAFeatures.BepC	pValue_BepC	qValue_BepC	FTestPValue	FTestQValue
sp|Q92974|ARHG2_HUMAN	Q92974	ARHGEF2	Rho guanine nucleotide exchange factor 2 OS=Homo sapiens GN=ARHGEF2 PE=1 SV=4	286.99	0	7	sp|Q92974|ARHG2_HUMAN	153.245	236.593	94.1805	8950.48	5436.67	8183.15	153.245	8183.15	0.443477	0.245561	5.73875	0.619048	0	7.62752e-06	0.0012204	7.62752e-06	0.0012204
tr|A0A0R4J7V3|A0A0R4J7V3_BARHE	A0A0R4J7V3	BH13400	pSIM107 3X Flag-BepC (Bhe) translation - Putative cell filamentation protein OS=Bartonella henselae (strain ATCC 49882 / DSM 28221 / Houston 1) GN=BH13400 PE=4 SV=1	967.57	0	18	tr|A0A0R4J7V3|A0A0R4J7V3_BARHE	7746.68	7553.02	4827.89	177943	121229	178513	7553.02	177943	0.243268	0.206679	4.55821	0.409091	0	6.28871e-06	0.0012204	6.28871e-06	0.0012204
sp|Q5VT25|MRCKA_HUMAN	Q5VT25	CDC42BPA	Serine/threonine-protein kinase MRCK alpha OS=Homo sapiens GN=CDC42BPA PE=1 SV=1	84.6	0	2	sp|Q5VT25|MRCKA_HUMAN	232.39	169.724	149.206	3133.76	2094.22	3023.61	169.724	3023.61	0.235807	0.207612	4.15501	0	0	1.35256e-05	0.00144273	1.35256e-05	0.00144273
sp|P78347|GTF2I_HUMAN	P78347	GTF2I	General transcription factor II-I OS=Homo sapiens GN=GTF2I PE=1 SV=2	65.88	0	1	sp|P78347|GTF2I_HUMAN	93.2469	100.643	107.203	901.175	650.861	805.714	100.643	805.714	0.0695704	0.160737	3.00102	0	0	2.79035e-05	0.00223228	2.79035e-05	0.00223228
sp|P10644|KAP0_HUMAN	P10644	PRKAR1A	cAMP-dependent protein kinase type I-alpha regulatory subunit OS=Homo sapiens GN=PRKAR1A PE=1 SV=1	37.85	0	1	sp|P10644|KAP0_HUMAN	67.2847	8.34443	8.34443	901.638	537.849	953.76	8.34443	901.638	1.21571	0.284028	6.75559	0.666667	0	0.000498795	0.0319229	0.000498795	0.0319229
sp|Q63ZY3|KANK2_HUMAN	Q63ZY3	KANK2	KN motif and ankyrin repeat domain-containing protein 2 OS=Homo sapiens GN=KANK2 PE=1 SV=1	43.22	0.00374532	1	sp|Q63ZY3|KANK2_HUMAN	50.127	159.726	42.89	718.742	579.426	573.054	50.127	579.426	0.777068	0.132002	3.53096	0.333333	0	0.000910609	0.0485658	0.000910609	0.0485658
sp|P05386|RLA1_HUMAN	P05386	RPLP1	60S acidic ribosomal protein P1 OS=Homo sapiens GN=RPLP1 PE=1 SV=1	54.06	0	1	sp|P05386|RLA1_HUMAN	1707.33	4334.2	1379.75	351.775	94.564	444.139	1707.33	351.775	0.654668	0.610289	-2.27902	0	0	0.00416746	0.182245	0.00416746	0.182245
sp|Q92896|GSLG1_HUMAN	Q92896	GLG1	Golgi apparatus protein 1 OS=Homo sapiens GN=GLG1 PE=1 SV=2	56.77	0	1	sp|Q92896|GSLG1_HUMAN	79.7182	64.3173	181.273	513.121	305.574	390.894	79.7182	390.894	0.586031	0.25873	2.2938	0	0	0.00455612	0.182245	0.00455612	0.182245
sp|P25398|RS12_HUMAN	P25398	RPS12	40S ribosomal protein S12 OS=Homo sapiens GN=RPS12 PE=1 SV=3	61.24	0	1	sp|P25398|RS12_HUMAN	2520.09	575.927	522.54	154.612	54.5106	161.668	575.927	154.612	0.943624	0.484918	-1.89723	0	0	0.00584771	0.207919	0.00584771	0.207919
sp|P06733|ENOA_HUMAN	P06733	ENO1	Alpha-enolase OS=Homo sapiens GN=ENO1 PE=1 SV=2	396.2	0	4	sp|P06733|ENOA_HUMAN	34902.7	20107.8	11837.5	8804.63	4469.44	3901.16	20107.8	4469.44	0.524417	0.468476	-2.16959	0	0.0555556	0.00928147	0.297007	0.00928147	0.297007
sp|P10809|CH60_HUMAN	P10809	HSPD1	60 kDa heat shock protein, mitochondrial OS=Homo sapiens GN=HSPD1 PE=1 SV=2	736.76	0	9	sp|P10809|CH60_HUMAN	72210	60542.3	36935.9	27395	19262.4	20312	60542.3	20312	0.317711	0.198164	-1.57561	0	0	0.0104554	0.304157	0.0104554	0.304157
sp|P05387|RLA2_HUMAN	P05387	RPLP2	60S acidic ribosomal protein P2 OS=Homo sapiens GN=RPLP2 PE=1 SV=1	65.86	0	1	sp|P05387|RLA2_HUMAN	1683.91	1116.21	755.775	3045.91	1783.1	2690.93	1116.21	2690.93	0.394759	0.259814	1.26949	0	0	0.0319651	0.309964	0.0319651	0.309964
sp|P05388|RLA0_HUMAN	P05388	RPLP0	60S acidic ribosomal protein P0 OS=Homo sapiens GN=RPLP0 PE=1 SV=1	195.36	0	4	sp|P05388|RLA0_HUMAN	4290.83	4103.73	2116.53	9047.5	6721.91	9446.37	4103.73	9047.5	0.343911	0.175057	1.14058	0	0	0.0127179	0.309964	0.0127179	0.309964
sp|P10909|CLUS_HUMAN	P10909	CLU	Clusterin OS=Homo sapiens GN=CLU PE=1 SV=1	93.95	0	2	sp|P10909|CLUS_HUMAN	4093.43	359.654	233.367	178.739	26.7759	23.7829	359.654	26.7759	1.40387	1.15936	-3.74761	0.333333	0.333333	0.0220339	0.309964	0.0220339	0.309964
sp|P12277|KCRB_HUMAN	P12277	CKB	Creatine kinase B-type OS=Homo sapiens GN=CKB PE=1 SV=1	128.96	0	2	sp|P12277|KCRB_HUMAN	6294.73	3122.22	1588.13	1794.19	512.261	508.541	3122.22	512.261	0.654342	0.789911	-2.60762	0	0	0.0265486	0.309964	0.0265486	0.309964
sp|P18124|RL7_HUMAN	P18124	RPL7	60S ribosomal protein L7 OS=Homo sapiens GN=RPL7 PE=1 SV=1	104.78	0	2	sp|P18124|RL7_HUMAN	5974.02	5680.38	3825.01	13379.3	8280.66	8840.38	5680.38	8840.38	0.225833	0.275029	0.638121	0	0	0.0290043	0.309964	0.0290043	0.309964
sp|P26373|RL13_HUMAN	P26373	RPL13	60S ribosomal protein L13 OS=Homo sapiens GN=RPL13 PE=1 SV=4	193.76	0	4	sp|P26373|RL13_HUMAN	9327.55	7873.45	5730.69	18003	10686.3	16387.1	7873.45	16387.1	0.23671	0.255814	1.05749	0	0	0.0316716	0.309964	0.0316716	0.309964
sp|P27635|RL10_HUMAN	P27635	RPL10	60S ribosomal protein L10 OS=Homo sapiens GN=RPL10 PE=1 SV=4	46.4	0	1	sp|P27635|RL10_HUMAN	690.836	910.92	661.161	1852.43	1215.99	1188.77	690.836	1215.99	0.180883	0.264649	0.815716	0	0	0.0307821	0.309964	0.0307821	0.309964
sp|P30050|RL12_HUMAN	P30050	RPL12	60S ribosomal protein L12 OS=Homo sapiens GN=RPL12 PE=1 SV=1	91.36	0	2	sp|P30050|RL12_HUMAN	1151.06	893.39	878.667	2079.36	1320.84	2516.87	893.39	2079.36	0.157223	0.306818	1.21878	0	0	0.0292895	0.309964	0.0292895	0.309964
sp|P36578|RL4_HUMAN	P36578	RPL4	60S ribosomal protein L4 OS=Homo sapiens GN=RPL4 PE=1 SV=5	198.71	0	4	sp|P36578|RL4_HUMAN	3674.31	3350.05	1844.36	7362.27	4873.68	6966.52	3350.05	6966.52	0.330307	0.208921	1.05626	0	0	0.0220148	0.309964	0.0220148	0.309964
sp|P39023|RL3_HUMAN	P39023	RPL3	60S ribosomal protein L3 OS=Homo sapiens GN=RPL3 PE=1 SV=2	311.44	0	7	sp|P39023|RL3_HUMAN	8545.95	7991.09	4497.11	15445.6	11365.5	16017.1	7991.09	15445.6	0.313066	0.177694	0.950733	0	0	0.0252186	0.309964	0.0252186	0.309964
sp|P40429|RL13A_HUMAN	P40429	RPL13A	60S ribosomal protein L13a OS=Homo sapiens GN=RPL13A PE=1 SV=2	89.41	0	2	sp|P40429|RL13A_HUMAN	3863.22	3212.8	2129.34	8305.61	5026.71	7102.96	3212.8	7102.96	0.285456	0.24351	1.14459	0	0	0.0175201	0.309964	0.0175201	0.309964
sp|P61313|RL15_HUMAN	P61313	RPL15	60S ribosomal protein L15 OS=Homo sapiens GN=RPL15 PE=1 SV=2	120.74	0	3	sp|P61313|RL15_HUMAN	5810.24	4462.68	3273.99	11104.2	7049.42	9970.77	4462.68	9970.77	0.281013	0.223156	1.15979	0	0	0.02174	0.309964	0.02174	0.309964
sp|P61353|RL27_HUMAN	P61353	RPL27	60S ribosomal protein L27 OS=Homo sapiens GN=RPL27 PE=1 SV=2	116.38	0	3	sp|P61353|RL27_HUMAN	3907.48	3885.23	2131.34	7764.33	5233.78	7427.36	3885.23	7427.36	0.308068	0.201823	0.93485	0	0	0.0256371	0.309964	0.0256371	0.309964
sp|P62906|RL10A_HUMAN	P62906	RPL10A	60S ribosomal protein L10a OS=Homo sapiens GN=RPL10A PE=1 SV=2	74.13	0	2	sp|P62906|RL10A_HUMAN	4348.83	3462.06	2229.21	8726.25	5496.36	8007.23	3462.06	8007.23	0.318077	0.22885	1.20967	0	0	0.0189041	0.309964	0.0189041	0.309964
sp|P62917|RL8_HUMAN	P62917	RPL8	60S ribosomal protein L8 OS=Homo sapiens GN=RPL8 PE=1 SV=2	182.38	0	4	sp|P62917|RL8_HUMAN	3421.56	3764.19	2171.93	7374.85	4885.08	7048.74	3421.56	7048.74	0.268681	0.210246	1.04271	0	0	0.0220272	0.309964	0.0220272	0.309964
sp|P62937|PPIA_HUMAN	P62937	PPIA	Peptidyl-prolyl cis-trans isomerase A OS=Homo sapiens GN=PPIA PE=1 SV=2	236.77	0	3	sp|P62937|PPIA_HUMAN	11747.4	9914.74	4748.82	4826.57	1735.1	2691.41	9914.74	2691.41	0.412235	0.513155	-1.88121	0	0	0.0248792	0.309964	0.0248792	0.309964
sp|Q02543|RL18A_HUMAN	Q02543	RPL18A	60S ribosomal protein L18a OS=Homo sapiens GN=RPL18A PE=1 SV=2	52.73	0	1	sp|Q02543|RL18A_HUMAN	2436.72	2213.39	1423.94	4865.51	3078.7	5282.43	2213.39	4865.51	0.262809	0.265528	1.13634	0	0	0.0213647	0.309964	0.0213647	0.309964
sp|Q07020|RL18_HUMAN	Q07020	RPL18	60S ribosomal protein L18 OS=Homo sapiens GN=RPL18 PE=1 SV=2	150.02	0	3	sp|Q07020|RL18_HUMAN	5303.25	4690.67	2914.18	9707.71	7189.93	8406.52	4690.67	8406.52	0.288397	0.149279	0.841715	0	0	0.0245547	0.309964	0.0245547	0.309964
sp|Q12874|SF3A3_HUMAN	Q12874	SF3A3	Splicing factor 3A subunit 3 OS=Homo sapiens GN=SF3A3 PE=1 SV=1	90.5	0	2	sp|Q12874|SF3A3_HUMAN	2671.77	2141.22	1950.67	3974.12	3499.47	5752.85	2141.22	3974.12	0.165741	0.269442	0.892202	0	0	0.0247835	0.309964	0.0247835	0.309964
sp|Q5QNW6|H2B2F_HUMAN	Q5QNW6	HIST2H2BF	Histone H2B type 2-F OS=Homo sapiens GN=HIST2H2BF PE=1 SV=3	122.18	0	3	sp|Q5QNW6|H2B2F_HUMAN	7064.27	4314.06	3888.49	2565.71	2039.56	2021.12	4314.06	2039.56	0.338748	0.140001	-1.08079	0	0	0.0131787	0.309964	0.0131787	0.309964
sp|Q5T9A4|ATD3B_HUMAN	Q5T9A4	ATAD3B	ATPase family AAA domain-containing protein 3B OS=Homo sapiens GN=ATAD3B PE=1 SV=1	99.92	0	3	sp|Q5T9A4|ATD3B_HUMAN	1401.42	1629.13	2010.1	3915.76	3020.61	2575.21	1629.13	3020.61	0.183035	0.215336	0.890742	0	0	0.0255599	0.309964	0.0255599	0.309964
sp|Q6NZI2|PTRF_HUMAN	Q6NZI2	PTRF	Polymerase I and transcript release factor OS=Homo sapiens GN=PTRF PE=1 SV=1	83.41	0	2	sp|Q6NZI2|PTRF_HUMAN	1027.07	667.854	1885.39	3251.84	2000.9	2879.57	1027.07	2879.57	0.524187	0.236953	1.48731	0	0	0.0288968	0.309964	0.0288968	0.309964
sp|P62424|RL7A_HUMAN	P62424	RPL7A	60S ribosomal protein L7a OS=Homo sapiens GN=RPL7A PE=1 SV=2	150.02	0	4	sp|P62424|RL7A_HUMAN	6000.85	5505.43	3123.49	11521.1	7196.34	10504.4	5505.43	10504.4	0.315446	0.232151	0.932067	0.0833333	0	0.0342942	0.313547	0.0342942	0.313547
sp|Q96CT7|CC124_HUMAN	Q96CT7	CCDC124	Coiled-coil domain-containing protein 124 OS=Homo sapiens GN=CCDC124 PE=1 SV=1	128.16	0	3	sp|Q96CT7|CC124_HUMAN	7533.83	8694.94	8647.57	3465.58	5608.39	5104.82	8647.57	5104.82	0.0792461	0.237067	-0.760434	0	0	0.0334151	0.313547	0.0334151	0.313547
sp|P51572|BAP31_HUMAN	P51572	BCAP31	B-cell receptor-associated protein 31 OS=Homo sapiens GN=BCAP31 PE=1 SV=3	41.16	0.00719424	1	sp|P51572|BAP31_HUMAN	255.066	143.902	568.955	153.91	79.8692	58.431	255.066	79.8692	0.683226	0.514317	-1.67516	0	0	0.036149	0.321324	0.036149	0.321324
sp|P81605|DCD_HUMAN	P81605	DCD	Dermcidin OS=Homo sapiens GN=DCD PE=1 SV=2	49.73	0	1	sp|P81605|DCD_HUMAN	44351.3	72383.2	30573.2	16566.9	18792.8	30182.5	44351.3	18792.8	0.433909	0.334305	-1.2388	0	0	0.038614	0.333959	0.038614	0.333959
sp|P18077|RL35A_HUMAN	P18077	RPL35A	60S ribosomal protein L35a OS=Homo sapiens GN=RPL35A PE=1 SV=2	48.76	0	1	sp|P18077|RL35A_HUMAN	988.137	869.769	558.243	1647.4	1114.45	1503.96	869.769	1503.96	0.275722	0.193949	0.790058	0	0	0.0501769	0.422543	0.0501769	0.422543
sp|P46776|RL27A_HUMAN	P46776	RPL27A	60S ribosomal protein L27a OS=Homo sapiens GN=RPL27A PE=1 SV=2	40.66	0.0070922	1	sp|P46776|RL27A_HUMAN	1813.59	1150.13	1201.03	3359.82	1854.9	2343.36	1201.03	2343.36	0.265971	0.304737	0.964309	0	0	0.0552149	0.447219	0.0552149	0.447219
sp|Q02878|RL6_HUMAN	Q02878	RPL6	60S ribosomal protein L6 OS=Homo sapiens GN=RPL6 PE=1 SV=3	129.23	0	3	sp|Q02878|RL6_HUMAN	2313.06	2119.88	1346.65	4139.84	2411.75	4170.55	2119.88	4139.84	0.26545	0.281669	0.965592	0	0	0.0559023	0.447219	0.0559023	0.447219
sp|P06748|NPM_HUMAN	P06748	NPM1	Nucleophosmin OS=Homo sapiens GN=NPM1 PE=1 SV=2	44.15	0	1	sp|P06748|NPM_HUMAN	2152.86	1781.02	1355.71	3005.34	2373.44	3275.46	1781.02	3005.34	0.226223	0.160481	0.754826	0	0	0.060342	0.459749	0.060342	0.459749
sp|Q15393|SF3B3_HUMAN	Q15393	SF3B3	Splicing factor 3B subunit 3 OS=Homo sapiens GN=SF3B3 PE=1 SV=4	83.03	0	2	sp|Q15393|SF3B3_HUMAN	1970.85	1690.35	843.958	3509.65	1995.37	3269.06	1690.35	3269.06	0.390653	0.278236	0.951559	0	0	0.0593895	0.459749	0.0593895	0.459749
sp|Q86YZ3|HORN_HUMAN	Q86YZ3	HRNR	Hornerin OS=Homo sapiens GN=HRNR PE=1 SV=2	425.74	0	8	sp|Q86YZ3|HORN_HUMAN	58278	101933	69553.5	36666.1	41853.6	54200.6	69553.5	41853.6	0.295893	0.203606	-0.732771	0	0	0.0629664	0.468587	0.0629664	0.468587
sp|P62266|RS23_HUMAN	P62266	RPS23	40S ribosomal protein S23 OS=Homo sapiens GN=RPS23 PE=1 SV=3	71.58	0	1	sp|P62266|RS23_HUMAN	1534.95	1491.24	1141.51	2502.76	1706.29	2627.78	1491.24	2502.76	0.155227	0.219339	0.747012	0	0	0.0668654	0.475487	0.0668654	0.475487
sp|Q9UKM7|MA1B1_HUMAN	Q9UKM7	MAN1B1	Endoplasmic reticulum mannosyl-oligosaccharide 1,2-alpha-mannosidase OS=Homo sapiens GN=MAN1B1 PE=1 SV=2	35.52	0.00990099	1	sp|Q9UKM7|MA1B1_HUMAN	615.188	325.729	1517.07	400.413	247.203	158.969	615.188	247.203	0.758368	0.454399	-1.31533	0	0	0.0663196	0.475487	0.0663196	0.475487
sp|P16402|H13_HUMAN	P16402	HIST1H1D	Histone H1.3 OS=Homo sapiens GN=HIST1H1D PE=1 SV=2	42.06	0.00729927	1	sp|P16402|H13_HUMAN	1596.22	988.124	1593.66	898.16	740.521	884.084	1593.66	884.084	0.251566	0.103736	-0.850093	0	0	0.0699247	0.486433	0.0699247	0.486433
sp|Q6P3S6|FBX42_HUMAN	Q6P3S6	FBXO42	F-box only protein 42 OS=Homo sapiens GN=FBXO42 PE=1 SV=1	42.86	0.00373134	1	sp|Q6P3S6|FBX42_HUMAN	1737.19	2013.51	1880.56	1107.97	1485.62	1136.16	1880.56	1136.16	0.073621	0.169212	-0.727	0	0	0.0723673	0.492713	0.0723673	0.492713
sp|P08238|HS90B_HUMAN	P08238	HSP90AB1	Heat shock protein HSP 90-beta OS=Homo sapiens GN=HSP90AB1 PE=1 SV=4	37.79	0.00684932	1	sp|P08238|HS90B_HUMAN	1377.89	916.093	980.169	762.374	196.905	661.089	980.169	661.089	0.229234	0.558241	-0.568186	0	0	0.0743637	0.495758	0.0743637	0.495758
sp|P06454|PTMA_HUMAN	P06454	PTMA	Prothymosin alpha OS=Homo sapiens GN=PTMA PE=1 SV=2	67.86	0	1	sp|P06454|PTMA_HUMAN	2173.11	828.065	330.724	567.176	201.464	34.1631	828.065	201.464	0.858197	1.01865	-2.03922	0	0	0.0769211	0.502342	0.0769211	0.502342
sp|P19338|NUCL_HUMAN	P19338	NCL	Nucleolin OS=Homo sapiens GN=NCL PE=1 SV=3	385.78	0	8	sp|P19338|NUCL_HUMAN	13856.6	9716.08	6411.33	18895.7	13097.4	18132.8	9716.08	18132.8	0.373242	0.18856	0.900151	0	0	0.081227	0.519853	0.081227	0.519853
sp|P05198|IF2A_HUMAN	P05198	EIF2S1	Eukaryotic translation initiation factor 2 subunit 1 OS=Homo sapiens GN=EIF2S1 PE=1 SV=3	685.59	0	11	sp|P05198|IF2A_HUMAN	27170.4	17069.6	68277.9	18834.7	16703.7	8955.64	27170.4	16703.7	0.723181	0.350532	-0.701871	0	0.025641	0.0933178	0.523889	0.0933178	0.523889
sp|P22531|SPR2E_HUMAN	P22531	SPRR2E	Small proline-rich protein 2E OS=Homo sapiens GN=SPRR2E PE=2 SV=2	131.56	0	3	sp|P22531|SPR2E_HUMAN	7504.35	8152.93	9046.85	69149.4	5919.6	152443	8152.93	69149.4	0.0940527	0.969051	3.08433	0	0.111111	0.090977	0.523889	0.090977	0.523889
sp|P62318|SMD3_HUMAN	P62318	SNRPD3	Small nuclear ribonucleoprotein Sm D3 OS=Homo sapiens GN=SNRPD3 PE=1 SV=1	81.99	0	2	sp|P62318|SMD3_HUMAN	2436.71	2192.6	1650.85	3372.43	2819.68	3142.08	2192.6	3142.08	0.192136	0.0892364	0.519079	0	0	0.0900326	0.523889	0.0900326	0.523889
sp|P68104|EF1A1_HUMAN	P68104	EEF1A1	Elongation factor 1-alpha 1 OS=Homo sapiens GN=EEF1A1 PE=1 SV=1	500.92	0	9	sp|P68104|EF1A1_HUMAN	60378.6	47658.7	70357.1	38450.3	41224.9	39206.5	60378.6	39206.5	0.191319	0.036195	-0.622946	0	0	0.0926009	0.523889	0.0926009	0.523889
sp|Q13428|TCOF_HUMAN	Q13428	TCOF1	Treacle protein OS=Homo sapiens GN=TCOF1 PE=1 SV=3	247.2	0	7	sp|Q13428|TCOF_HUMAN	1784.15	1176.28	5214.85	6499.79	4519.21	4437.89	1784.15	4519.21	0.799058	0.226631	1.34083	0	0	0.0840563	0.523889	0.0840563	0.523889
sp|Q9UM00|TMCO1_HUMAN	Q9UM00	TMCO1	Transmembrane and coiled-coil domain-containing protein 1 OS=Homo sapiens GN=TMCO1 PE=1 SV=1	70.83	0	2	sp|Q9UM00|TMCO1_HUMAN	3947.67	2202.54	8788.19	2465.09	2137.23	1523.28	3947.67	2137.23	0.685196	0.234145	-0.885259	0	0	0.0921579	0.523889	0.0921579	0.523889
sp|Q9Y5M8|SRPRB_HUMAN	Q9Y5M8	SRPRB	Signal recognition particle receptor subunit beta OS=Homo sapiens GN=SRPRB PE=1 SV=3	43.98	0	1	sp|Q9Y5M8|SRPRB_HUMAN	1330.85	783.272	2301.93	741.201	859.786	565.109	1330.85	741.201	0.522485	0.205352	-0.844416	0	0	0.0908435	0.523889	0.0908435	0.523889
sp|P47914|RL29_HUMAN	P47914	RPL29	60S ribosomal protein L29 OS=Homo sapiens GN=RPL29 PE=1 SV=2	58.14	0	1	sp|P47914|RL29_HUMAN	3982.24	4154.28	2750.73	6019.5	4181.75	7479.64	3982.24	6019.5	0.210941	0.280395	0.596064	0	0	0.0984615	0.534028	0.0984615	0.534028
sp|Q7KZF4|SND1_HUMAN	Q7KZF4	SND1	Staphylococcal nuclease domain-containing protein 1 OS=Homo sapiens GN=SND1 PE=1 SV=1	44.44	0	1	sp|Q7KZF4|SND1_HUMAN	489.593	397.02	1165.54	415.953	344.913	178.867	489.593	344.913	0.613321	0.388433	-0.505351	0	0	0.0970515	0.534028	0.0970515	0.534028
sp|P40222|TXLNA_HUMAN	P40222	TXLNA	Alpha-taxilin OS=Homo sapiens GN=TXLNA PE=1 SV=3	242.27	0	5	sp|P40222|TXLNA_HUMAN	5855.64	2283.48	11294.2	3227.43	2564.72	1280.33	5855.64	2564.72	0.700466	0.419916	-1.19103	0	0	0.100509	0.535914	0.100509	0.535914
sp|P49458|SRP09_HUMAN	P49458	SRP9	Signal recognition particle 9 kDa protein OS=Homo sapiens GN=SRP9 PE=1 SV=2	56.67	0	1	sp|P49458|SRP09_HUMAN	1261.24	801.249	1860.38	749.855	546.43	897.651	1261.24	749.855	0.406148	0.241133	-0.750158	0	0	0.102159	0.535914	0.102159	0.535914
sp|P41091|IF2G_HUMAN	P41091	EIF2S3	Eukaryotic translation initiation factor 2 subunit 3 OS=Homo sapiens GN=EIF2S3 PE=1 SV=3	613.85	0	12	sp|P41091|IF2G_HUMAN	53679.4	33706.2	129076	38871.2	32252.7	21181.5	53679.4	32252.7	0.697084	0.290485	-0.734948	0	0	0.105316	0.536587	0.105316	0.536587
sp|P55795|HNRH2_HUMAN	P55795	HNRNPH2	Heterogeneous nuclear ribonucleoprotein H2 OS=Homo sapiens GN=HNRNPH2 PE=1 SV=1	40.36	0.00701754	1	sp|P55795|HNRH2_HUMAN	1117.37	1724.52	1109.18	1971.24	1698.82	2208.11	1117.37	1971.24	0.267973	0.130066	0.818996	0	0	0.105641	0.536587	0.105641	0.536587
sp|P50914|RL14_HUMAN	P50914	RPL14	60S ribosomal protein L14 OS=Homo sapiens GN=RPL14 PE=1 SV=4	99.63	0	2	sp|P50914|RL14_HUMAN	3786.24	3528.76	1680.61	6413.58	3635.53	4913.59	3528.76	4913.59	0.383051	0.278794	0.477616	0	0	0.117255	0.586277	0.117255	0.586277
sp|O75131|CPNE3_HUMAN	O75131	CPNE3	Copine-3 OS=Homo sapiens GN=CPNE3 PE=1 SV=1	108.72	0	3	sp|O75131|CPNE3_HUMAN	1666.12	1314.64	3108.92	1066.4	1070.49	1373.53	1666.12	1070.49	0.468422	0.15054	-0.63822	0	0	0.12461	0.601219	0.12461	0.601219
sp|P07910|HNRPC_HUMAN	P07910	HNRNPC	Heterogeneous nuclear ribonucleoproteins C1/C2 OS=Homo sapiens GN=HNRNPC PE=1 SV=4	37.37	0.00680272	1	sp|P07910|HNRPC_HUMAN	369.193	451.856	166.291	670.453	439.857	493.264	369.193	493.264	0.446475	0.225824	0.417984	0	0	0.126891	0.601219	0.126891	0.601219
sp|P14618|KPYM_HUMAN	P14618	PKM	Pyruvate kinase PKM OS=Homo sapiens GN=PKM PE=1 SV=4	216.9	0	5	sp|P14618|KPYM_HUMAN	20851.4	19691.5	15675.6	14610.7	11396.1	13483.7	19691.5	13483.7	0.144938	0.123909	-0.546354	0	0	0.124738	0.601219	0.124738	0.601219
sp|P52732|KIF11_HUMAN	P52732	KIF11	Kinesin-like protein KIF11 OS=Homo sapiens GN=KIF11 PE=1 SV=2	589.01	0	12	sp|P52732|KIF11_HUMAN	22156.1	23448	46220	13415.9	13887.3	25771.8	23448	13887.3	0.44223	0.395756	-0.755699	0	0	0.127759	0.601219	0.127759	0.601219
sp|Q15717|ELAV1_HUMAN	Q15717	ELAVL1	ELAV-like protein 1 OS=Homo sapiens GN=ELAVL1 PE=1 SV=2	42.17	0.00735294	1	sp|Q15717|ELAV1_HUMAN	619.954	565.361	253.445	1017.75	641.045	667.718	565.361	667.718	0.412309	0.271068	0.240066	0	0	0.133502	0.619138	0.133502	0.619138
sp|P20042|IF2B_HUMAN	P20042	EIF2S2	Eukaryotic translation initiation factor 2 subunit 2 OS=Homo sapiens GN=EIF2S2 PE=1 SV=2	637	0	14	sp|P20042|IF2B_HUMAN	29759.7	16361	69377.7	22045.4	16472.8	12574.4	29759.7	16472.8	0.716055	0.279498	-0.85328	0	0	0.140116	0.639948	0.140116	0.639948
sp|P35268|RL22_HUMAN	P35268	RPL22	60S ribosomal protein L22 OS=Homo sapiens GN=RPL22 PE=1 SV=2	173.51	0	3	sp|P35268|RL22_HUMAN	19761.5	16240.6	43730.9	15177.1	14233.6	14687.9	19761.5	14687.9	0.562845	0.0321001	-0.428059	0	0	0.143988	0.639948	0.143988	0.639948
sp|P62081|RS7_HUMAN	P62081	RPS7	40S ribosomal protein S7 OS=Homo sapiens GN=RPS7 PE=1 SV=1	183.76	0	4	sp|P62081|RS7_HUMAN	12116.5	11900.1	25628.6	11230.3	9398.52	8941.08	12116.5	9398.52	0.475238	0.122906	-0.366464	0	0	0.142682	0.639948	0.142682	0.639948
sp|P62277|RS13_HUMAN	P62277	RPS13	40S ribosomal protein S13 OS=Homo sapiens GN=RPS13 PE=1 SV=2	83.16	0	2	sp|P62277|RS13_HUMAN	3044.05	3521.59	1568.68	4915.57	3211.62	4256.58	3044.05	4256.58	0.375468	0.20815	0.483703	0	0	0.149862	0.656929	0.149862	0.656929
sp|P26368|U2AF2_HUMAN	P26368	U2AF2	Splicing factor U2AF 65 kDa subunit OS=Homo sapiens GN=U2AF2 PE=1 SV=4	60.25	0	2	sp|P26368|U2AF2_HUMAN	4060.36	3808.41	2335.46	4888.12	4630.89	4766.07	3808.41	4766.07	0.273915	0.0270215	0.323614	0	0	0.152841	0.660933	0.152841	0.660933
sp|A8K2U0|A2ML1_HUMAN	A8K2U0	A2ML1	Alpha-2-macroglobulin-like protein 1 OS=Homo sapiens GN=A2ML1 PE=1 SV=3	326.23	0	8	sp|A8K2U0|A2ML1_HUMAN	529.467	1487.52	1725.87	9955.52	523.313	18684.3	1487.52	9955.52	0.507569	0.934341	2.74259	0	0.166667	0.175122	0.66131	0.175122	0.66131
sp|O00541|PESC_HUMAN	O00541	PES1	Pescadillo homolog OS=Homo sapiens GN=PES1 PE=1 SV=1	60.74	0	1	sp|O00541|PESC_HUMAN	386.746	308.786	1097.64	356.703	264.38	257.408	386.746	264.38	0.727246	0.189274	-0.548777	0	0	0.171286	0.66131	0.171286	0.66131
sp|P01012|OVAL_CHICK	P01012	SERPINB14	Ovalbumin OS=Gallus gallus GN=SERPINB14 PE=1 SV=2	130.37	0	2	sp|P01012|OVAL_CHICK	3357.18	3600.97	3912.63	1244.17	2436.49	3760.77	3600.97	2436.49	0.0768337	0.507514	-0.563584	0	0	0.17566	0.66131	0.17566	0.66131
sp|P35269|T2FA_HUMAN	P35269	GTF2F1	General transcription factor IIF subunit 1 OS=Homo sapiens GN=GTF2F1 PE=1 SV=2	81.65	0	2	sp|P35269|T2FA_HUMAN	4288.04	2464.23	9422.79	3388.71	3053.18	1347.23	4288.04	3053.18	0.66921	0.421635	-0.490009	0	0	0.168712	0.66131	0.168712	0.66131
sp|P52272|HNRPM_HUMAN	P52272	HNRNPM	Heterogeneous nuclear ribonucleoprotein M OS=Homo sapiens GN=HNRNPM PE=1 SV=3	147.07	0	4	sp|P52272|HNRPM_HUMAN	2187.41	1724.48	1365.62	2728.71	2015.15	2559.25	1724.48	2559.25	0.234197	0.153146	0.569555	0	0	0.175064	0.66131	0.175064	0.66131
sp|P62701|RS4X_HUMAN	P62701	RPS4X	40S ribosomal protein S4, X isoform OS=Homo sapiens GN=RPS4X PE=1 SV=2	293.91	0	6	sp|P62701|RS4X_HUMAN	7597.51	7276.32	6267.53	11968.3	7843.16	9993.53	7276.32	9993.53	0.0984774	0.207668	0.457786	0	0	0.156991	0.66131	0.156991	0.66131
sp|P84098|RL19_HUMAN	P84098	RPL19	60S ribosomal protein L19 OS=Homo sapiens GN=RPL19 PE=1 SV=1	122.58	0	2	sp|P84098|RL19_HUMAN	8978.83	8671.22	6808.01	13330.9	8508.34	13614	8671.22	13330.9	0.14408	0.242814	0.620463	0	0	0.16176	0.66131	0.16176	0.66131
sp|Q07955|SRSF1_HUMAN	Q07955	SRSF1	Serine/arginine-rich splicing factor 1 OS=Homo sapiens GN=SRSF1 PE=1 SV=2	39.25	0.00687285	1	sp|Q07955|SRSF1_HUMAN	1014.8	863.624	701.458	1655.91	945.308	1155.36	863.624	1155.36	0.182223	0.291539	0.419861	0	0	0.173925	0.66131	0.173925	0.66131
sp|Q13435|SF3B2_HUMAN	Q13435	SF3B2	Splicing factor 3B subunit 2 OS=Homo sapiens GN=SF3B2 PE=1 SV=2	291.97	0	7	sp|Q13435|SF3B2_HUMAN	9772.06	9322.52	4630.46	15477.4	9302.59	11053.6	9322.52	11053.6	0.360078	0.266427	0.245723	0	0	0.169208	0.66131	0.169208	0.66131
sp|Q15459|SF3A1_HUMAN	Q15459	SF3A1	Splicing factor 3A subunit 1 OS=Homo sapiens GN=SF3A1 PE=1 SV=1	170.96	0	4	sp|Q15459|SF3A1_HUMAN	3976.82	4479.8	1862.46	6889.59	4384.96	4669.11	3976.82	4669.11	0.403781	0.258046	0.231531	0	0	0.15751	0.66131	0.15751	0.66131
sp|Q9UHX1|PUF60_HUMAN	Q9UHX1	PUF60	Poly(U)-binding-splicing factor PUF60 OS=Homo sapiens GN=PUF60 PE=1 SV=1	1083.17	0	18	sp|Q9UHX1|PUF60_HUMAN	155909	148568	75091.8	200730	154730	190942	148568	190942	0.35323	0.133044	0.362007	0	0	0.170185	0.66131	0.170185	0.66131
Biognosys|iRT	NA	NA	Kit Fusion	842.08	0	10	Biognosys|iRT	1.26429e+06	1.05378e+06	996510	951134	705171	855645	1.05378e+06	855645	0.127625	0.148094	-0.300492	0	0	0.205972	0.66219	0.205972	0.66219
sp|O43809|CPSF5_HUMAN	O43809	NUDT21	Cleavage and polyadenylation specificity factor subunit 5 OS=Homo sapiens GN=NUDT21 PE=1 SV=1	173.13	0	3	sp|O43809|CPSF5_HUMAN	11180.5	11762	5395.2	19231.7	12421.6	10244.3	11180.5	12421.6	0.372652	0.335709	0.151868	0	0	0.220605	0.66219	0.220605	0.66219
sp|O60841|IF2P_HUMAN	O60841	EIF5B	Eukaryotic translation initiation factor 5B OS=Homo sapiens GN=EIF5B PE=1 SV=4	165.05	0	4	sp|O60841|IF2P_HUMAN	5020.52	3683.08	13917.8	4181.32	3852.23	3673.75	5020.52	3852.23	0.737789	0.0659804	-0.382143	0	0	0.224189	0.66219	0.224189	0.66219
sp|O75533|SF3B1_HUMAN	O75533	SF3B1	Splicing factor 3B subunit 1 OS=Homo sapiens GN=SF3B1 PE=1 SV=3	200.49	0	5	sp|O75533|SF3B1_HUMAN	5164.22	5960.21	3042.22	8258.09	5371.48	6697.85	5164.22	6697.85	0.319421	0.213242	0.375146	0	0	0.184724	0.66219	0.184724	0.66219
sp|P04406|G3P_HUMAN	P04406	GAPDH	Glyceraldehyde-3-phosphate dehydrogenase OS=Homo sapiens GN=GAPDH PE=1 SV=3	372.9	0	7	sp|P04406|G3P_HUMAN	29932.2	20598	22459.8	10199.6	8282.57	31800.9	22459.8	10199.6	0.203046	0.779199	-1.13884	0	0	0.202283	0.66219	0.202283	0.66219
sp|P14678|RSMB_HUMAN	P14678	SNRPB	Small nuclear ribonucleoprotein-associated proteins B and B' OS=Homo sapiens GN=SNRPB PE=1 SV=2	55.82	0	1	sp|P14678|RSMB_HUMAN	598.414	421.78	230.518	825.15	484.727	538.938	421.78	538.938	0.44134	0.296806	0.353631	0	0	0.205872	0.66219	0.205872	0.66219
sp|P35659|DEK_HUMAN	P35659	DEK	Protein DEK OS=Homo sapiens GN=DEK PE=1 SV=1	149.93	0	3	sp|P35659|DEK_HUMAN	5591.63	3701.83	12865	4576.25	4027.96	3457.64	5591.63	4027.96	0.655009	0.139118	-0.473222	0	0	0.213373	0.66219	0.213373	0.66219
sp|P46940|IQGA1_HUMAN	P46940	IQGAP1	Ras GTPase-activating-like protein IQGAP1 OS=Homo sapiens GN=IQGAP1 PE=1 SV=1	696.48	0	14	sp|P46940|IQGA1_HUMAN	16172.3	6785.11	35940.9	11082.1	10462.9	4449.87	16172.3	10462.9	0.758056	0.422792	-0.628248	0	0	0.203911	0.66219	0.203911	0.66219
sp|P60660|MYL6_HUMAN	P60660	MYL6	Myosin light polypeptide 6 OS=Homo sapiens GN=MYL6 PE=1 SV=2	91.62	0	2	sp|P60660|MYL6_HUMAN	6234.69	3992.63	9924.85	5111.85	3524.29	3844.96	6234.69	3844.96	0.445921	0.201777	-0.697349	0	0	0.186912	0.66219	0.186912	0.66219
sp|Q00839|HNRPU_HUMAN	Q00839	HNRNPU	Heterogeneous nuclear ribonucleoprotein U OS=Homo sapiens GN=HNRNPU PE=1 SV=6	203.43	0	4	sp|Q00839|HNRPU_HUMAN	9363.5	7573.39	4262.8	12470.3	8401.93	9362.65	7573.39	9362.65	0.36621	0.211	0.305979	0	0	0.197457	0.66219	0.197457	0.66219
sp|Q01130|SRSF2_HUMAN	Q01130	SRSF2	Serine/arginine-rich splicing factor 2 OS=Homo sapiens GN=SRSF2 PE=1 SV=4	91.06	0	2	sp|Q01130|SRSF2_HUMAN	2705.78	2648.98	1650.57	4294.46	2351.69	3428.23	2648.98	3428.23	0.254169	0.289827	0.372025	0	0	0.212556	0.66219	0.212556	0.66219
sp|Q01469|FABP5_HUMAN	Q01469	FABP5	Fatty acid-binding protein, epidermal OS=Homo sapiens GN=FABP5 PE=1 SV=3	73.95	0	2	sp|Q01469|FABP5_HUMAN	1586.06	1380.47	2278.9	407.069	820.944	2283.68	1586.06	820.944	0.269216	0.842286	-0.950091	0	0	0.209422	0.66219	0.209422	0.66219
sp|Q07065|CKAP4_HUMAN	Q07065	CKAP4	Cytoskeleton-associated protein 4 OS=Homo sapiens GN=CKAP4 PE=1 SV=2	44.71	0	1	sp|Q07065|CKAP4_HUMAN	690.71	596.199	928.511	1083.72	745.048	1303.81	690.71	1083.72	0.231867	0.269557	0.649836	0	0	0.210562	0.66219	0.210562	0.66219
sp|Q12904|AIMP1_HUMAN	Q12904	AIMP1	Aminoacyl tRNA synthase complex-interacting multifunctional protein 1 OS=Homo sapiens GN=AIMP1 PE=1 SV=2	91.23	0	2	sp|Q12904|AIMP1_HUMAN	762.381	332.986	1410.32	746.918	271.526	271.761	762.381	271.761	0.649341	0.638039	-1.48818	0	0	0.220304	0.66219	0.220304	0.66219
sp|Q14554|PDIA5_HUMAN	Q14554	PDIA5	Protein disulfide-isomerase A5 OS=Homo sapiens GN=PDIA5 PE=1 SV=1	35.64	0.00993377	1	sp|Q14554|PDIA5_HUMAN	539.092	309.731	1134.24	487.101	385.946	170.739	539.092	385.946	0.643794	0.464379	-0.482131	0	0	0.212046	0.66219	0.212046	0.66219
sp|Q16630|CPSF6_HUMAN	Q16630	CPSF6	Cleavage and polyadenylation specificity factor subunit 6 OS=Homo sapiens GN=CPSF6 PE=1 SV=2	53.98	0	1	sp|Q16630|CPSF6_HUMAN	1695.4	1403.29	1188.62	3169.84	1764.26	1492.35	1403.29	1764.26	0.177994	0.420293	0.330252	0	0	0.220043	0.66219	0.220043	0.66219
sp|Q5F1R6|DJC21_HUMAN	Q5F1R6	DNAJC21	DnaJ homolog subfamily C member 21 OS=Homo sapiens GN=DNAJC21 PE=1 SV=2	57.68	0	1	sp|Q5F1R6|DJC21_HUMAN	671.428	368.177	1537.49	660.337	447.051	162.948	671.428	447.051	0.706389	0.589292	-0.586792	0	0	0.211404	0.66219	0.211404	0.66219
sp|Q5JNZ5|RS26L_HUMAN	Q5JNZ5	RPS26P11	Putative 40S ribosomal protein S26-like 1 OS=Homo sapiens GN=RPS26P11 PE=5 SV=1	115.59	0	3	sp|Q5JNZ5|RS26L_HUMAN	3121.64	3404.66	2437.21	5068.72	3250.46	3832.42	3121.64	3832.42	0.166478	0.22924	0.29595	0	0	0.221817	0.66219	0.221817	0.66219
sp|Q7L014|DDX46_HUMAN	Q7L014	DDX46	Probable ATP-dependent RNA helicase DDX46 OS=Homo sapiens GN=DDX46 PE=1 SV=2	162.44	0	4	sp|Q7L014|DDX46_HUMAN	3139.32	3540.36	2533.04	4660.51	3544.42	4076.42	3139.32	4076.42	0.165141	0.136365	0.376851	0	0.0833333	0.199664	0.66219	0.199664	0.66219
sp|Q7Z2W4|ZCCHV_HUMAN	Q7Z2W4	ZC3HAV1	Zinc finger CCCH-type antiviral protein 1 OS=Homo sapiens GN=ZC3HAV1 PE=1 SV=3	52.99	0	1	sp|Q7Z2W4|ZCCHV_HUMAN	449.244	548.493	221.431	757.373	485.337	560.307	449.244	560.307	0.412632	0.233792	0.318717	0	0	0.18576	0.66219	0.18576	0.66219
sp|Q8NE71|ABCF1_HUMAN	Q8NE71	ABCF1	ATP-binding cassette sub-family F member 1 OS=Homo sapiens GN=ABCF1 PE=1 SV=2	430.87	0	9	sp|Q8NE71|ABCF1_HUMAN	12151.8	7726.51	25831.9	11053.6	7448.14	6989.32	12151.8	7448.14	0.619469	0.261963	-0.706216	0	0.037037	0.214752	0.66219	0.214752	0.66219
sp|Q96KA5|CLP1L_HUMAN	Q96KA5	CLPTM1L	Cleft lip and palate transmembrane protein 1-like protein OS=Homo sapiens GN=CLPTM1L PE=1 SV=1	44	0	1	sp|Q96KA5|CLP1L_HUMAN	275.502	282.67	839.222	333.558	255.215	172.028	282.67	255.215	0.694323	0.318522	-0.147406	0	0	0.225558	0.66219	0.225558	0.66219
sp|Q9BYE4|SPR2G_HUMAN	Q9BYE4	SPRR2G	Small proline-rich protein 2G OS=Homo sapiens GN=SPRR2G PE=3 SV=1	49.79	0	1	sp|Q9BYE4|SPR2G_HUMAN	8.34443	171.591	8.34443	8.34443	273.948	48524.1	8.34443	273.948	1.50176	1.71704	5.03695	0.666667	0.333333	0.202642	0.66219	0.202642	0.66219
sp|Q9Y2W2|WBP11_HUMAN	Q9Y2W2	WBP11	WW domain-binding protein 11 OS=Homo sapiens GN=WBP11 PE=1 SV=1	40.04	0.00696864	1	sp|Q9Y2W2|WBP11_HUMAN	605.944	445.137	1454.16	644.032	538.93	179.193	605.944	538.93	0.649201	0.53687	-0.169086	0	0	0.22514	0.66219	0.22514	0.66219
sp|P80748|LV302_HUMAN	P80748	NA	Ig lambda chain V-III region LOI OS=Homo sapiens PE=1 SV=1	111.85	0	1	sp|P80748|LV302_HUMAN	1044.65	1863.23	700.33	2046.25	1279.94	1748.15	1044.65	1748.15	0.496658	0.228378	0.742802	0	0	0.231731	0.674127	0.231731	0.674127
sp|P63244|RACK1_HUMAN	P63244	RACK1	Receptor of activated protein C kinase 1 OS=Homo sapiens GN=RACK1 PE=1 SV=3	40.69	0.00711744	1	sp|P63244|RACK1_HUMAN	1075.43	1497.3	1011.66	1707.99	1261.27	1772.87	1075.43	1707.99	0.220878	0.176212	0.66738	0	0	0.239325	0.689945	0.239325	0.689945
sp|P09874|PARP1_HUMAN	P09874	PARP1	Poly [ADP-ribose] polymerase 1 OS=Homo sapiens GN=PARP1 PE=1 SV=4	768.42	0	16	sp|P09874|PARP1_HUMAN	40019.3	24436.1	96726.3	34658.6	31813.1	19894.8	40019.3	31813.1	0.708108	0.272077	-0.331075	0	0.0185185	0.253364	0.692962	0.253364	0.692962
sp|P11940|PABP1_HUMAN	P11940	PABPC1	Polyadenylate-binding protein 1 OS=Homo sapiens GN=PABPC1 PE=1 SV=2	709.78	0	15	sp|P11940|PABP1_HUMAN	37610.6	34621.9	17593.1	49664.4	32430.2	40847.8	34621.9	40847.8	0.360641	0.210291	0.238571	0	0	0.248996	0.692962	0.248996	0.692962
sp|P80188|NGAL_HUMAN	P80188	LCN2	Neutrophil gelatinase-associated lipocalin OS=Homo sapiens GN=LCN2 PE=1 SV=2	52.24	0	1	sp|P80188|NGAL_HUMAN	8.34443	8.34443	8.34443	8.34443	8.34443	5040.18	8.34443	8.34443	0	1.72348	0	1	0.666667	0.251232	0.692962	0.251232	0.692962
sp|Q6NUJ1|SAPL1_HUMAN	Q6NUJ1	PSAPL1	Proactivator polypeptide-like 1 OS=Homo sapiens GN=PSAPL1 PE=2 SV=2	42.97	0	1	sp|Q6NUJ1|SAPL1_HUMAN	8.34443	8.34443	8.34443	8.34443	8.34443	4099.03	8.34443	8.34443	0	1.72152	0	1	0.666667	0.25139	0.692962	0.25139	0.692962
sp|Q6PID8|KLD10_HUMAN	Q6PID8	KLHDC10	Kelch domain-containing protein 10 OS=Homo sapiens GN=KLHDC10 PE=1 SV=1	65.57	0	1	sp|Q6PID8|KLD10_HUMAN	253.151	455.861	366.287	163.205	145.062	453.955	366.287	163.205	0.283408	0.682239	-1.16629	0	0	0.251873	0.692962	0.251873	0.692962
sp|Q96A33|CCD47_HUMAN	Q96A33	CCDC47	Coiled-coil domain-containing protein 47 OS=Homo sapiens GN=CCDC47 PE=1 SV=1	46.1	0	1	sp|Q96A33|CCD47_HUMAN	1228.37	911.511	2136.57	1023.21	1010.52	816.111	1228.37	1010.52	0.446075	0.122193	-0.281649	0	0	0.244727	0.692962	0.244727	0.692962
sp|P15880|RS2_HUMAN	P15880	RPS2	40S ribosomal protein S2 OS=Homo sapiens GN=RPS2 PE=1 SV=2	202.25	0	5	sp|P15880|RS2_HUMAN	14621.7	14971.9	10341.6	20782.3	13045.8	19822.9	14621.7	19822.9	0.193674	0.235806	0.439058	0	0	0.258398	0.70074	0.258398	0.70074
sp|Q86UE4|LYRIC_HUMAN	Q86UE4	MTDH	Protein LYRIC OS=Homo sapiens GN=MTDH PE=1 SV=2	127.98	0	3	sp|Q86UE4|LYRIC_HUMAN	3021.86	2321.25	10585.6	3287.09	2444.51	1907.52	3021.86	2444.51	0.863078	0.273096	-0.305889	0	0	0.262268	0.705259	0.262268	0.705259
sp|P62249|RS16_HUMAN	P62249	RPS16	40S ribosomal protein S16 OS=Homo sapiens GN=RPS16 PE=1 SV=2	149.22	0	4	sp|P62249|RS16_HUMAN	6623.98	6486.13	4083.47	7861.01	6084.64	8405.74	6486.13	7861.01	0.249273	0.162915	0.277358	0	0	0.272426	0.726469	0.272426	0.726469
sp|Q14331|FRG1_HUMAN	Q14331	FRG1	Protein FRG1 OS=Homo sapiens GN=FRG1 PE=1 SV=1	81.64	0	2	sp|Q14331|FRG1_HUMAN	2159.27	1922.41	3600.84	2196.84	1710.64	1664.63	2159.27	1710.64	0.354734	0.158768	-0.336011	0	0	0.275958	0.729808	0.275958	0.729808
sp|P01857|IGHG1_HUMAN	P01857	IGHG1	Ig gamma-1 chain C region OS=Homo sapiens GN=IGHG1 PE=1 SV=1	160.1	0	3	sp|P01857|IGHG1_HUMAN	12904.5	14973.7	6272.49	14637.2	11721.9	20652.7	12904.5	14637.2	0.399315	0.290621	0.181764	0	0	0.283331	0.743163	0.283331	0.743163
sp|P31943|HNRH1_HUMAN	P31943	HNRNPH1	Heterogeneous nuclear ribonucleoprotein H OS=Homo sapiens GN=HNRNPH1 PE=1 SV=4	522.23	0	9	sp|P31943|HNRH1_HUMAN	43459.1	44455.7	21469.7	57236	37721.5	50252.5	43459.1	50252.5	0.356344	0.204279	0.209538	0	0.0333333	0.287684	0.743309	0.287684	0.743309
sp|Q8WVV4|POF1B_HUMAN	Q8WVV4	POF1B	Protein POF1B OS=Homo sapiens GN=POF1B PE=1 SV=3	68.45	0	1	sp|Q8WVV4|POF1B_HUMAN	48.3865	66.4937	120.961	42.0541	120.747	2590.68	66.4937	120.747	0.480511	1.57902	0.860699	0	0.333333	0.288032	0.743309	0.288032	0.743309
sp|P23528|COF1_HUMAN	P23528	CFL1	Cofilin-1 OS=Homo sapiens GN=CFL1 PE=1 SV=3	103.91	0	2	sp|P23528|COF1_HUMAN	3495.64	3037.83	2362	2113.65	1861.79	2923.27	3037.83	2113.65	0.192335	0.241187	-0.523305	0	0	0.290556	0.743823	0.290556	0.743823
sp|O14979|HNRDL_HUMAN	O14979	HNRNPDL	Heterogeneous nuclear ribonucleoprotein D-like OS=Homo sapiens GN=HNRNPDL PE=1 SV=3	117.56	0	3	sp|O14979|HNRDL_HUMAN	4260.4	4197.07	2631.62	6822.77	3714.34	4330.65	4197.07	4330.65	0.249607	0.332097	0.0452001	0	0	0.317343	0.763533	0.317343	0.763533
sp|P02656|APOC3_HUMAN	P02656	APOC3	Apolipoprotein C-III OS=Homo sapiens GN=APOC3 PE=1 SV=1	75.75	0	1	sp|P02656|APOC3_HUMAN	59.4631	178.365	160.845	2100.49	77.0356	173.997	160.845	173.997	0.483035	1.45601	0.113398	0.333333	0	0.311183	0.763533	0.311183	0.763533
sp|P46781|RS9_HUMAN	P46781	RPS9	40S ribosomal protein S9 OS=Homo sapiens GN=RPS9 PE=1 SV=3	205.83	0	5	sp|P46781|RS9_HUMAN	7498.85	8399.34	4079.88	10579.1	6440.5	9286.88	7498.85	9286.88	0.342197	0.241464	0.308525	0	0	0.316568	0.763533	0.316568	0.763533
sp|P62241|RS8_HUMAN	P62241	RPS8	40S ribosomal protein S8 OS=Homo sapiens GN=RPS8 PE=1 SV=2	295.89	0	5	sp|P62241|RS8_HUMAN	17474.5	11344.1	7096.49	20463.8	10583.5	18568.8	11344.1	18568.8	0.43581	0.317056	0.710939	0	0	0.307731	0.763533	0.307731	0.763533
sp|P62244|RS15A_HUMAN	P62244	RPS15A	40S ribosomal protein S15a OS=Homo sapiens GN=RPS15A PE=1 SV=2	160.6	0	3	sp|P62244|RS15A_HUMAN	3765.82	4277.04	2586.75	5092.51	3432.62	5246.37	3765.82	5092.51	0.244653	0.219083	0.435415	0	0	0.311404	0.763533	0.311404	0.763533
sp|P62750|RL23A_HUMAN	P62750	RPL23A	60S ribosomal protein L23a OS=Homo sapiens GN=RPL23A PE=1 SV=1	173.88	0	4	sp|P62750|RL23A_HUMAN	12741.5	12143.1	21083.4	13104	8457.92	12709.6	12741.5	12709.6	0.32618	0.225503	-0.00361784	0	0	0.305674	0.763533	0.305674	0.763533
sp|P62913|RL11_HUMAN	P62913	RPL11	60S ribosomal protein L11 OS=Homo sapiens GN=RPL11 PE=1 SV=2	204.2	0	4	sp|P62913|RL11_HUMAN	10381.9	10216.6	12792.5	14139.4	11840.4	15376	10381.9	14139.4	0.129545	0.130155	0.445652	0	0	0.315557	0.763533	0.315557	0.763533
sp|Q08945|SSRP1_HUMAN	Q08945	SSRP1	FACT complex subunit SSRP1 OS=Homo sapiens GN=SSRP1 PE=1 SV=1	249.68	0	5	sp|Q08945|SSRP1_HUMAN	4194.31	2533.97	12743	4350.1	3544.88	1836.9	4194.31	3544.88	0.844036	0.395609	-0.242698	0	0	0.301141	0.763533	0.301141	0.763533
sp|P02545|LMNA_HUMAN	P02545	LMNA	Prelamin-A/C OS=Homo sapiens GN=LMNA PE=1 SV=1	178.13	0	3	sp|P02545|LMNA_HUMAN	1652.34	1816.77	1639.47	2399.6	1394.55	3565.82	1652.34	2399.6	0.0580528	0.442922	0.538278	0	0	0.329344	0.772451	0.329344	0.772451
sp|P60174|TPIS_HUMAN	P60174	TPI1	Triosephosphate isomerase OS=Homo sapiens GN=TPI1 PE=1 SV=3	91.78	0	2	sp|P60174|TPIS_HUMAN	1135.3	785.948	865.515	497.445	454.617	1239.95	865.515	497.445	0.197113	0.604333	-0.799023	0	0.166667	0.330565	0.772451	0.330565	0.772451
sp|P62753|RS6_HUMAN	P62753	RPS6	40S ribosomal protein S6 OS=Homo sapiens GN=RPS6 PE=1 SV=1	125.37	0	2	sp|P62753|RS6_HUMAN	5506.71	5911.43	5898.64	9910.2	5913	6527.49	5898.64	6527.49	0.0398569	0.288908	0.146146	0	0	0.32954	0.772451	0.32954	0.772451
sp|Q99442|SEC62_HUMAN	Q99442	SEC62	Translocation protein SEC62 OS=Homo sapiens GN=SEC62 PE=1 SV=1	113.05	0	2	sp|Q99442|SEC62_HUMAN	1682.91	801.242	4716.02	1292.74	1110.25	1093.93	1682.91	1110.25	0.855628	0.0946895	-0.600075	0	0	0.332093	0.772451	0.332093	0.772451
sp|Q9H0G5|NSRP1_HUMAN	Q9H0G5	NSRP1	Nuclear speckle splicing regulatory protein 1 OS=Homo sapiens GN=NSRP1 PE=1 SV=1	215.18	0	5	sp|Q9H0G5|NSRP1_HUMAN	3571.92	3838.65	2780.97	5226.38	4428.62	3295.23	3571.92	4428.62	0.161919	0.224805	0.310155	0	0	0.333119	0.772451	0.333119	0.772451
sp|O75475|PSIP1_HUMAN	O75475	PSIP1	PC4 and SFRS1-interacting protein OS=Homo sapiens GN=PSIP1 PE=1 SV=1	55.69	0	1	sp|O75475|PSIP1_HUMAN	412.647	245.834	951.701	450.959	299.533	224.029	412.647	299.533	0.687368	0.355751	-0.462196	0	0	0.35987	0.77447	0.35987	0.77447
sp|O76094|SRP72_HUMAN	O76094	SRP72	Signal recognition particle subunit SRP72 OS=Homo sapiens GN=SRP72 PE=1 SV=3	43.8	0	1	sp|O76094|SRP72_HUMAN	318.159	138.368	648.199	315.479	227.218	90.9574	318.159	227.218	0.702198	0.535526	-0.485672	0	0	0.35293	0.77447	0.35293	0.77447
sp|P04792|HSPB1_HUMAN	P04792	HSPB1	Heat shock protein beta-1 OS=Homo sapiens GN=HSPB1 PE=1 SV=2	344.45	0	5	sp|P04792|HSPB1_HUMAN	9565.83	9328.84	9137.79	9801.9	7783.99	41868.3	9328.84	9801.9	0.0229482	0.964912	0.0713649	0.125	0	0.350207	0.77447	0.350207	0.77447
sp|P06703|S10A6_HUMAN	P06703	S100A6	Protein S100-A6 OS=Homo sapiens GN=S100A6 PE=1 SV=1	43.59	0	1	sp|P06703|S10A6_HUMAN	1073.31	1131.75	1118.19	769.362	946.758	1039.18	1118.19	946.758	0.0276097	0.149299	-0.240098	0	0	0.345012	0.77447	0.345012	0.77447
sp|P09211|GSTP1_HUMAN	P09211	GSTP1	Glutathione S-transferase P OS=Homo sapiens GN=GSTP1 PE=1 SV=2	42.56	0.0037037	1	sp|P09211|GSTP1_HUMAN	1076.59	933.272	847.034	1184.24	873.611	1739.68	933.272	1184.24	0.121763	0.346619	0.343591	0	0	0.342076	0.77447	0.342076	0.77447
sp|P13984|T2FB_HUMAN	P13984	GTF2F2	General transcription factor IIF subunit 2 OS=Homo sapiens GN=GTF2F2 PE=1 SV=2	62.75	0	2	sp|P13984|T2FB_HUMAN	2319.67	2158.9	2749.67	3179.71	1578.54	1008.16	2319.67	1578.54	0.126768	0.585708	-0.555329	0	0	0.338617	0.77447	0.338617	0.77447
sp|P38646|GRP75_HUMAN	P38646	HSPA9	Stress-70 protein, mitochondrial OS=Homo sapiens GN=HSPA9 PE=1 SV=2	4168.53	0	41	sp|P38646|GRP75_HUMAN	2.01583e+06	2.28448e+06	912894	2.39846e+06	1.86589e+06	2.25283e+06	2.01583e+06	2.25283e+06	0.418277	0.126703	0.160365	0	0	0.35701	0.77447	0.35701	0.77447
sp|P42167|LAP2B_HUMAN	P42167	TMPO	Lamina-associated polypeptide 2, isoforms beta/gamma OS=Homo sapiens GN=TMPO PE=1 SV=2	133.17	0	3	sp|P42167|LAP2B_HUMAN	2618.27	1552.67	7958.42	2668.92	2283.58	1426.69	2618.27	2283.58	0.848937	0.29903	-0.197311	0	0	0.360613	0.77447	0.360613	0.77447
sp|P62979|RS27A_HUMAN	P62979	RPS27A	Ubiquitin-40S ribosomal protein S27a OS=Homo sapiens GN=RPS27A PE=1 SV=2	99.92	0	3	sp|P62979|RS27A_HUMAN	11873.4	9126.95	8299.17	8853.47	8329.15	88613.9	9126.95	8853.47	0.19157	1.31011	-0.0438894	0	0	0.342124	0.77447	0.342124	0.77447
sp|P83731|RL24_HUMAN	P83731	RPL24	60S ribosomal protein L24 OS=Homo sapiens GN=RPL24 PE=1 SV=1	166.77	0	3	sp|P83731|RL24_HUMAN	5303.9	4520.66	5350.41	8343.37	4764.77	6342.88	5303.9	6342.88	0.0921678	0.27661	0.258083	0	0	0.348592	0.77447	0.348592	0.77447
sp|Q9BUJ2|HNRL1_HUMAN	Q9BUJ2	HNRNPUL1	Heterogeneous nuclear ribonucleoprotein U-like protein 1 OS=Homo sapiens GN=HNRNPUL1 PE=1 SV=2	368.54	0	8	sp|Q9BUJ2|HNRL1_HUMAN	30985.2	30128.2	16850	34892.3	24840	39185.9	30128.2	34892.3	0.304956	0.223307	0.211794	0	0	0.35967	0.77447	0.35967	0.77447
sp|P04075|ALDOA_HUMAN	P04075	ALDOA	Fructose-bisphosphate aldolase A OS=Homo sapiens GN=ALDOA PE=1 SV=2	128.62	0	2	sp|P04075|ALDOA_HUMAN	5236.73	6126.99	7304.81	3870.25	4528.88	6794.79	6126.99	4528.88	0.166704	0.302907	-0.436024	0	0	0.36972	0.774808	0.36972	0.774808
sp|P09012|SNRPA_HUMAN	P09012	SNRPA	U1 small nuclear ribonucleoprotein A OS=Homo sapiens GN=SNRPA PE=1 SV=3	94.33	0	2	sp|P09012|SNRPA_HUMAN	2320.87	2306.65	1200.97	3293.81	1707.38	2664.33	2306.65	2664.33	0.330708	0.312631	0.20797	0	0	0.367196	0.774808	0.367196	0.774808
sp|P11021|GRP78_HUMAN	P11021	HSPA5	78 kDa glucose-regulated protein OS=Homo sapiens GN=HSPA5 PE=1 SV=2	1181.17	0	24	sp|P11021|GRP78_HUMAN	205291	223881	104727	236848	190629	228677	205291	228677	0.360204	0.112779	0.155642	0	0	0.371708	0.774808	0.371708	0.774808
sp|P18621|RL17_HUMAN	P18621	RPL17	60S ribosomal protein L17 OS=Homo sapiens GN=RPL17 PE=1 SV=3	66.54	0	2	sp|P18621|RL17_HUMAN	7362.99	7328.54	5242.63	10964.5	5981.64	8765.62	7328.54	8765.62	0.182757	0.291364	0.25833	0	0	0.365094	0.774808	0.365094	0.774808
sp|Q9Y5B9|SP16H_HUMAN	Q9Y5B9	SUPT16H	FACT complex subunit SPT16 OS=Homo sapiens GN=SUPT16H PE=1 SV=1	351.17	0	8	sp|Q9Y5B9|SP16H_HUMAN	21360.6	14517.9	36783.1	18908.6	15528.8	17345.8	21360.6	17345.8	0.470872	0.0979936	-0.300368	0	0	0.372876	0.774808	0.372876	0.774808
sp|P31151|S10A7_HUMAN	P31151	S100A7	Protein S100-A7 OS=Homo sapiens GN=S100A7 PE=1 SV=4	367.76	0	6	sp|P31151|S10A7_HUMAN	4284.82	6931.21	4255.88	3681.07	3433.68	267756	4284.82	3681.07	0.297892	1.6648	-0.219111	0.166667	0.208333	0.3779	0.78018	0.3779	0.78018
sp|P29508|SPB3_HUMAN	P29508	SERPINB3	Serpin B3 OS=Homo sapiens GN=SERPINB3 PE=1 SV=2	675.48	0	13	sp|P29508|SPB3_HUMAN	7255.8	10181.3	21062.5	17697.7	6055.5	123094	10181.3	17697.7	0.566916	1.31718	0.797637	0.047619	0.047619	0.381913	0.783246	0.381913	0.783246
sp|Q96AG4|LRC59_HUMAN	Q96AG4	LRRC59	Leucine-rich repeat-containing protein 59 OS=Homo sapiens GN=LRRC59 PE=1 SV=1	473.28	0	9	sp|Q96AG4|LRC59_HUMAN	57085.9	42175.7	139074	52554.3	49341	50684.9	57085.9	50684.9	0.656748	0.03173	-0.171577	0	0	0.38428	0.783246	0.38428	0.783246
sp|P05109|S10A8_HUMAN	P05109	S100A8	Protein S100-A8 OS=Homo sapiens GN=S100A8 PE=1 SV=1	378.28	0	8	sp|P05109|S10A8_HUMAN	11165	20529.5	17954.1	7605.57	15577.6	1.01549e+06	17954.1	15577.6	0.292315	1.6741	-0.204842	0.148148	0.0740741	0.391703	0.78801	0.391703	0.78801
sp|P06702|S10A9_HUMAN	P06702	S100A9	Protein S100-A9 OS=Homo sapiens GN=S100A9 PE=1 SV=1	347.07	0	7	sp|P06702|S10A9_HUMAN	11682.7	25187.4	26126.1	9802.58	18233.2	938496	25187.4	18233.2	0.38486	1.65674	-0.466131	0	0	0.407327	0.78801	0.407327	0.78801
sp|P55010|IF5_HUMAN	P55010	EIF5	Eukaryotic translation initiation factor 5 OS=Homo sapiens GN=EIF5 PE=1 SV=2	65.05	0	2	sp|P55010|IF5_HUMAN	617.33	769.401	1999.44	871.859	760.794	556.826	769.401	760.794	0.671455	0.218933	-0.0162307	0	0	0.40252	0.78801	0.40252	0.78801
sp|P67809|YBOX1_HUMAN	P67809	YBX1	Nuclease-sensitive element-binding protein 1 OS=Homo sapiens GN=YBX1 PE=1 SV=3	347.45	0	5	sp|P67809|YBOX1_HUMAN	33668.4	34617.9	13739.6	35928.1	24093.8	45868.3	33668.4	35928.1	0.43119	0.308838	0.0937179	0	0	0.395869	0.78801	0.395869	0.78801
sp|Q13151|ROA0_HUMAN	Q13151	HNRNPA0	Heterogeneous nuclear ribonucleoprotein A0 OS=Homo sapiens GN=HNRNPA0 PE=1 SV=1	152.85	0	3	sp|Q13151|ROA0_HUMAN	6609.26	6361.39	3749.12	8839.93	5483.02	6395.21	6361.39	6395.21	0.284323	0.251342	0.00764867	0	0	0.407312	0.78801	0.407312	0.78801
sp|Q15388|TOM20_HUMAN	Q15388	TOMM20	Mitochondrial import receptor subunit TOM20 homolog OS=Homo sapiens GN=TOMM20 PE=1 SV=1	40.85	0.00714286	1	sp|Q15388|TOM20_HUMAN	3584.32	3144.44	4591.79	3670.58	2857.52	2764.84	3584.32	2857.52	0.196632	0.160875	-0.326937	0	0	0.391413	0.78801	0.391413	0.78801
sp|Q5T749|KPRP_HUMAN	Q5T749	KPRP	Keratinocyte proline-rich protein OS=Homo sapiens GN=KPRP PE=1 SV=1	576.58	0	11	sp|Q5T749|KPRP_HUMAN	43428.6	58260.8	46501.6	59156.1	28232.4	418938	46501.6	59156.1	0.158482	1.28691	0.347247	0.0769231	0.0769231	0.402239	0.78801	0.402239	0.78801
sp|Q6G2Y3|RL30_BARHE	Q6G2Y3	rpmD	50S ribosomal protein L30 OS=Bartonella henselae (strain ATCC 49882 / DSM 28221 / Houston 1) GN=rpmD PE=3 SV=1	48.72	0	1	sp|Q6G2Y3|RL30_BARHE	2187.33	1382.37	2257.94	1811.51	1648.76	1217.7	2187.33	1648.76	0.250398	0.196779	-0.407796	0	0	0.4073	0.78801	0.4073	0.78801
sp|Q99829|CPNE1_HUMAN	Q99829	CPNE1	Copine-1 OS=Homo sapiens GN=CPNE1 PE=1 SV=1	69.02	0	2	sp|Q99829|CPNE1_HUMAN	2045	1875.11	914.956	1984.36	1601.63	2327.86	1875.11	1984.36	0.378075	0.184291	0.0817003	0	0	0.40878	0.78801	0.40878	0.78801
sp|P50452|SPB8_HUMAN	P50452	SERPINB8	Serpin B8 OS=Homo sapiens GN=SERPINB8 PE=1 SV=2	39.93	0.00694444	1	sp|P50452|SPB8_HUMAN	428.237	149.126	42.557	8.34443	8.34443	1026.7	149.126	8.34443	0.963844	1.69049	-4.15958	0	0.666667	0.411808	0.789093	0.411808	0.789093
sp|P50416|CPT1A_HUMAN	P50416	CPT1A	Carnitine O-palmitoyltransferase 1, liver isoform OS=Homo sapiens GN=CPT1A PE=1 SV=2	126.93	0	2	sp|P50416|CPT1A_HUMAN	2050.73	1596.78	4153.32	2546.45	1658.58	1403.2	2050.73	1658.58	0.524558	0.320998	-0.306187	0	0	0.417305	0.794867	0.417305	0.794867
sp|P12273|PIP_HUMAN	P12273	PIP	Prolactin-inducible protein OS=Homo sapiens GN=PIP PE=1 SV=1	47.53	0	1	sp|P12273|PIP_HUMAN	4515.79	1727.57	680.05	310.595	758.441	3691.16	1727.57	758.441	0.859088	1.15722	-1.18763	0	0	0.442677	0.80032	0.442677	0.80032
sp|P22626|ROA2_HUMAN	P22626	HNRNPA2B1	Heterogeneous nuclear ribonucleoproteins A2/B1 OS=Homo sapiens GN=HNRNPA2B1 PE=1 SV=2	947.2	0	14	sp|P22626|ROA2_HUMAN	165123	174899	94163.2	232827	135418	166291	165123	166291	0.304452	0.279387	0.0101671	0.0166667	0.0166667	0.441847	0.80032	0.441847	0.80032
sp|P25815|S100P_HUMAN	P25815	S100P	Protein S100-P OS=Homo sapiens GN=S100P PE=1 SV=2	77.04	0	1	sp|P25815|S100P_HUMAN	40.5077	250.034	97.1637	46.8611	92.6639	5391.6	97.1637	92.6639	0.838644	1.66656	-0.0684108	0	0	0.429232	0.80032	0.429232	0.80032
sp|P53999|TCP4_HUMAN	P53999	SUB1	Activated RNA polymerase II transcriptional coactivator p15 OS=Homo sapiens GN=SUB1 PE=1 SV=3	214.28	0	4	sp|P53999|TCP4_HUMAN	37336.4	27837.8	39291.6	35480.9	25499.2	26579.2	37336.4	26579.2	0.17595	0.187684	-0.490289	0	0	0.437057	0.80032	0.437057	0.80032
sp|P68363|TBA1B_HUMAN	P68363	TUBA1B	Tubulin alpha-1B chain OS=Homo sapiens GN=TUBA1B PE=1 SV=1	281.62	0	5	sp|P68363|TBA1B_HUMAN	25822.3	22078.7	17146.7	19434.8	13873	20791.6	22078.7	19434.8	0.200684	0.203297	-0.184014	0	0	0.437274	0.80032	0.437274	0.80032
sp|Q8TF72|SHRM3_HUMAN	Q8TF72	SHROOM3	Protein Shroom3 OS=Homo sapiens GN=SHROOM3 PE=1 SV=2	35.91	0.00996678	1	sp|Q8TF72|SHRM3_HUMAN	13905.3	13339	16257.4	18689.1	10618.5	7414.09	13905.3	10618.5	0.106729	0.474641	-0.389044	0	0	0.424838	0.80032	0.424838	0.80032
sp|Q92499|DDX1_HUMAN	Q92499	DDX1	ATP-dependent RNA helicase DDX1 OS=Homo sapiens GN=DDX1 PE=1 SV=2	98.05	0	2	sp|Q92499|DDX1_HUMAN	2002.9	1810.34	771.33	2123.81	1521.25	1864.44	1810.34	1864.44	0.433515	0.164582	0.0424825	0	0	0.434949	0.80032	0.434949	0.80032
sp|Q9UBP9|GULP1_HUMAN	Q9UBP9	GULP1	PTB domain-containing engulfment adapter protein 1 OS=Homo sapiens GN=GULP1 PE=1 SV=1	41.68	0.00724638	1	sp|Q9UBP9|GULP1_HUMAN	193.598	90.3569	617.587	191.728	152.668	109.151	193.598	152.668	0.929751	0.273238	-0.342672	0	0	0.439051	0.80032	0.439051	0.80032
sp|Q9UHR4|BI2L1_HUMAN	Q9UHR4	BAIAP2L1	Brain-specific angiogenesis inhibitor 1-associated protein 2-like protein 1 OS=Homo sapiens GN=BAIAP2L1 PE=1 SV=2	56.16	0	1	sp|Q9UHR4|BI2L1_HUMAN	343.807	132.536	771.7	387.414	264.569	79.781	343.807	264.569	0.782768	0.634845	-0.377955	0	0	0.430246	0.80032	0.430246	0.80032
sp|Q99729|ROAA_HUMAN	Q99729	HNRNPAB	Heterogeneous nuclear ribonucleoprotein A/B OS=Homo sapiens GN=HNRNPAB PE=1 SV=2	56.26	0	1	sp|Q99729|ROAA_HUMAN	929.719	1105.75	452.337	1039.5	422.759	439.222	929.719	439.222	0.407696	0.554438	-1.08185	0	0	0.448307	0.805945	0.448307	0.805945
sp|P01605|KV113_HUMAN	P01605	NA	Ig kappa chain V-I region Lay OS=Homo sapiens PE=1 SV=1	39.39	0.00689655	1	sp|P01605|KV113_HUMAN	808.088	1396.68	574.893	1159.4	931.969	1141.88	808.088	1141.88	0.457077	0.117424	0.498829	0	0	0.465265	0.809157	0.465265	0.809157
sp|P07437|TBB5_HUMAN	P07437	TUBB	Tubulin beta chain OS=Homo sapiens GN=TUBB PE=1 SV=2	531.71	0	9	sp|P07437|TBB5_HUMAN	28429.3	25167.5	17853.3	22472.4	15764.5	21286.3	25167.5	21286.3	0.227397	0.180429	-0.241636	0	0	0.46487	0.809157	0.46487	0.809157
sp|P21333|FLNA_HUMAN	P21333	FLNA	Filamin-A OS=Homo sapiens GN=FLNA PE=1 SV=4	264.23	0	6	sp|P21333|FLNA_HUMAN	6359.46	5258.17	4143.84	5223.4	3992.99	3986.97	5258.17	3992.99	0.21086	0.161804	-0.397091	0	0	0.456086	0.809157	0.456086	0.809157
sp|P25705|ATPA_HUMAN	P25705	ATP5A1	ATP synthase subunit alpha, mitochondrial OS=Homo sapiens GN=ATP5A1 PE=1 SV=1	302.57	0	7	sp|P25705|ATPA_HUMAN	11113.1	9176.33	9792.99	12307.3	10183.7	12458	9792.99	12307.3	0.098673	0.109172	0.329697	0	0	0.461062	0.809157	0.461062	0.809157
sp|P42766|RL35_HUMAN	P42766	RPL35	60S ribosomal protein L35 OS=Homo sapiens GN=RPL35 PE=1 SV=2	43.66	0	1	sp|P42766|RL35_HUMAN	2387.4	2816.08	3817.1	2947.8	1966.5	2592.67	2816.08	2592.67	0.244007	0.198554	-0.119252	0	0	0.462558	0.809157	0.462558	0.809157
sp|Q08211|DHX9_HUMAN	Q08211	DHX9	ATP-dependent RNA helicase A OS=Homo sapiens GN=DHX9 PE=1 SV=4	60.32	0	1	sp|Q08211|DHX9_HUMAN	791.586	807.823	473.764	966.367	629.525	890.4	791.586	890.4	0.272563	0.213182	0.169707	0	0	0.461556	0.809157	0.461556	0.809157
sp|P05141|ADT2_HUMAN	P05141	SLC25A5	ADP/ATP translocase 2 OS=Homo sapiens GN=SLC25A5 PE=1 SV=7	372.46	0	7	sp|P05141|ADT2_HUMAN	36913.8	30604.9	33066.3	39654.9	38969.1	36948.7	33066.3	38969.1	0.094837	0.03652	0.236968	0	0	0.468015	0.80954	0.468015	0.80954
sp|Q02978|M2OM_HUMAN	Q02978	SLC25A11	Mitochondrial 2-oxoglutarate/malate carrier protein OS=Homo sapiens GN=SLC25A11 PE=1 SV=3	66.94	0	1	sp|Q02978|M2OM_HUMAN	1626.55	1366.38	1733.45	2311.53	1746.52	1531.16	1626.55	1746.52	0.119835	0.216326	0.102669	0	0	0.478247	0.82279	0.478247	0.82279
sp|P01040|CYTA_HUMAN	P01040	CSTA	Cystatin-A OS=Homo sapiens GN=CSTA PE=1 SV=1	234.65	0	5	sp|P01040|CYTA_HUMAN	14337.8	10053.6	7441.86	6413.67	9346.84	75410.4	10053.6	9346.84	0.328111	1.28383	-0.10516	0	0	0.485227	0.824182	0.485227	0.824182
sp|P08621|RU17_HUMAN	P08621	SNRNP70	U1 small nuclear ribonucleoprotein 70 kDa OS=Homo sapiens GN=SNRNP70 PE=1 SV=2	59.59	0	1	sp|P08621|RU17_HUMAN	1352.37	1095.98	682.597	1887.15	740.811	1493.59	1095.98	1493.59	0.323806	0.423972	0.446568	0	0	0.484511	0.824182	0.484511	0.824182
sp|P19474|RO52_HUMAN	P19474	TRIM21	E3 ubiquitin-protein ligase TRIM21 OS=Homo sapiens GN=TRIM21 PE=1 SV=1	743.67	0	13	sp|P19474|RO52_HUMAN	154876	174140	120853	127653	100105	156789	154876	127653	0.179935	0.221135	-0.278885	0	0	0.490338	0.824182	0.490338	0.824182
sp|Q9H0U3|MAGT1_HUMAN	Q9H0U3	MAGT1	Magnesium transporter protein 1 OS=Homo sapiens GN=MAGT1 PE=1 SV=1	37.33	0.00677966	1	sp|Q9H0U3|MAGT1_HUMAN	286.732	321.902	777.361	355.216	330.577	311.78	321.902	330.577	0.592378	0.0655099	0.0383629	0	0	0.490517	0.824182	0.490517	0.824182
sp|Q9Y421|FA32A_HUMAN	Q9Y421	FAM32A	Protein FAM32A OS=Homo sapiens GN=FAM32A PE=1 SV=2	86.68	0	2	sp|Q9Y421|FA32A_HUMAN	1645.93	1660.27	786.998	1760.44	1089.16	2213.91	1645.93	1760.44	0.366532	0.335271	0.0970297	0	0	0.491934	0.824182	0.491934	0.824182
sp|P31942|HNRH3_HUMAN	P31942	HNRNPH3	Heterogeneous nuclear ribonucleoprotein H3 OS=Homo sapiens GN=HNRNPH3 PE=1 SV=2	307.67	0	5	sp|P31942|HNRH3_HUMAN	15362.8	17669.6	8275.62	20182.9	12435.4	16302.6	15362.8	16302.6	0.355536	0.237552	0.0856685	0	0	0.498102	0.82472	0.498102	0.82472
sp|Q00325|MPCP_HUMAN	Q00325	SLC25A3	Phosphate carrier protein, mitochondrial OS=Homo sapiens GN=SLC25A3 PE=1 SV=2	68.46	0	2	sp|Q00325|MPCP_HUMAN	8842.11	6511.86	13967	9248.04	7692.26	6400.14	8842.11	7692.26	0.39022	0.183284	-0.200983	0	0	0.496126	0.82472	0.496126	0.82472
sp|Q9NZT1|CALL5_HUMAN	Q9NZT1	CALML5	Calmodulin-like protein 5 OS=Homo sapiens GN=CALML5 PE=1 SV=2	335.37	0	5	sp|Q9NZT1|CALL5_HUMAN	13037.9	17605.5	8695.2	8468.01	7169.9	246892	13037.9	8468.01	0.33979	1.57731	-0.622617	0.277778	0.277778	0.499987	0.82472	0.499987	0.82472
sp|E9PAV3|NACAM_HUMAN	E9PAV3	NACA	Nascent polypeptide-associated complex subunit alpha, muscle-specific form OS=Homo sapiens GN=NACA PE=1 SV=1	132.97	0	2	sp|E9PAV3|NACAM_HUMAN	5333.72	2721.2	9360.69	3996.45	4438.88	3844.59	5333.72	3996.45	0.576166	0.0754306	-0.416425	0	0	0.516451	0.84751	0.516451	0.84751
sp|P31025|LCN1_HUMAN	P31025	LCN1	Lipocalin-1 OS=Homo sapiens GN=LCN1 PE=1 SV=1	43.78	0	1	sp|P31025|LCN1_HUMAN	152.601	812.613	145.903	3187.34	74.5982	562.953	152.601	562.953	1.03411	1.31303	1.88325	0	0	0.520304	0.849477	0.520304	0.849477
sp|Q04837|SSBP_HUMAN	Q04837	SSBP1	Single-stranded DNA-binding protein, mitochondrial OS=Homo sapiens GN=SSBP1 PE=1 SV=1	42.14	0.00732601	1	sp|Q04837|SSBP_HUMAN	1283.21	1195.31	926.489	1424.8	1082.39	1398.91	1195.31	1398.91	0.163745	0.146428	0.226915	0	0	0.523163	0.849807	0.523163	0.849807
sp|P62899|RL31_HUMAN	P62899	RPL31	60S ribosomal protein L31 OS=Homo sapiens GN=RPL31 PE=1 SV=1	59.85	0	1	sp|P62899|RL31_HUMAN	1236.53	1255.08	874.677	1490.84	1009.77	1407.82	1236.53	1407.82	0.191134	0.197383	0.187172	0	0	0.527082	0.85185	0.527082	0.85185
sp|P04843|RPN1_HUMAN	P04843	RPN1	Dolichyl-diphosphooligosaccharide--protein glycosyltransferase subunit 1 OS=Homo sapiens GN=RPN1 PE=1 SV=1	42.31	0.00738007	1	sp|P04843|RPN1_HUMAN	340.917	172.594	666.776	191.084	277.999	346.241	340.917	277.999	0.638592	0.286141	-0.294343	0	0	0.530228	0.852627	0.530228	0.852627
sp|P67870|CSK2B_HUMAN	P67870	CSNK2B	Casein kinase II subunit beta OS=Homo sapiens GN=CSNK2B PE=1 SV=1	43.31	0.0037594	1	sp|P67870|CSK2B_HUMAN	1162.12	581.229	2249.55	1054.11	828.416	857.571	1162.12	857.571	0.636289	0.134399	-0.438437	0	0	0.535735	0.854289	0.535735	0.854289
sp|Q8N0T1|CH059_HUMAN	Q8N0T1	C8orf59	Uncharacterized protein C8orf59 OS=Homo sapiens GN=C8orf59 PE=1 SV=4	48.34	0	1	sp|Q8N0T1|CH059_HUMAN	1675.83	2291.29	959.654	1987.09	1822.99	1725.7	1675.83	1822.99	0.405814	0.0715941	0.12143	0	0	0.5366	0.854289	0.5366	0.854289
sp|P07339|CATD_HUMAN	P07339	CTSD	Cathepsin D OS=Homo sapiens GN=CTSD PE=1 SV=1	190.32	0	4	sp|P07339|CATD_HUMAN	2110.78	1723.91	2608.37	1309.74	1300.11	26953.1	2110.78	1309.74	0.206446	1.50269	-0.688491	0.0833333	0.0833333	0.54445	0.862495	0.54445	0.862495
sp|Q15208|STK38_HUMAN	Q15208	STK38	Serine/threonine-protein kinase 38 OS=Homo sapiens GN=STK38 PE=1 SV=1	77.25	0	2	sp|Q15208|STK38_HUMAN	3331.85	3063.17	2556.68	1917.2	2337.49	3677.85	3063.17	2337.49	0.131915	0.347753	-0.390065	0	0	0.548286	0.864293	0.548286	0.864293
sp|Q13123|RED_HUMAN	Q13123	IK	Protein Red OS=Homo sapiens GN=IK PE=1 SV=3	68.29	0	2	sp|Q13123|RED_HUMAN	1044.26	935.084	3452.71	1561.58	987.679	1049.81	1044.26	1049.81	0.785936	0.262519	0.00764862	0	0	0.553718	0.868577	0.553718	0.868577
sp|O00571|DDX3X_HUMAN	O00571	DDX3X	ATP-dependent RNA helicase DDX3X OS=Homo sapiens GN=DDX3X PE=1 SV=3	575.3	0	11	sp|O00571|DDX3X_HUMAN	16724.7	21062.1	11310.3	23729.5	13894.3	18121.8	16724.7	18121.8	0.298537	0.265511	0.115744	0	0	0.618897	0.873525	0.618897	0.873525
sp|O75223|GGCT_HUMAN	O75223	GGCT	Gamma-glutamylcyclotransferase OS=Homo sapiens GN=GGCT PE=1 SV=1	152.54	0	3	sp|O75223|GGCT_HUMAN	2540.42	2863	2181.42	984.43	1923.88	30509.6	2540.42	1923.88	0.134854	1.50653	-0.401047	0	0	0.629161	0.873525	0.629161	0.873525
sp|P01834|IGKC_HUMAN	P01834	IGKC	Ig kappa chain C region OS=Homo sapiens GN=IGKC PE=1 SV=1	342.31	0	4	sp|P01834|IGKC_HUMAN	83426.9	134157	49824.6	106003	77645.8	113414	83426.9	106003	0.476297	0.190652	0.345522	0	0	0.588268	0.873525	0.588268	0.873525
sp|P02768|ALBU_HUMAN	P02768	ALB	Serum albumin OS=Homo sapiens GN=ALB PE=1 SV=2	153.85	0	4	sp|P02768|ALBU_HUMAN	4037.52	5314.24	3715.87	13970.4	3019.02	3913.76	4037.52	3913.76	0.194084	0.872735	-0.0449119	0	0	0.585083	0.873525	0.585083	0.873525
sp|P05090|APOD_HUMAN	P05090	APOD	Apolipoprotein D OS=Homo sapiens GN=APOD PE=1 SV=1	139.9	0	3	sp|P05090|APOD_HUMAN	7991.48	346.741	297.997	179.305	380.952	2313.28	346.741	380.952	1.53811	1.23001	0.135751	0	0	0.617571	0.873525	0.617571	0.873525
sp|P09651|ROA1_HUMAN	P09651	HNRNPA1	Heterogeneous nuclear ribonucleoprotein A1 OS=Homo sapiens GN=HNRNPA1 PE=1 SV=5	712.69	0	11	sp|P09651|ROA1_HUMAN	58925.4	57091.6	30091.7	71112.7	43259.7	52505.9	57091.6	52505.9	0.331476	0.255029	-0.120801	0	0	0.587285	0.873525	0.587285	0.873525
sp|P0DN76|U2AF5_HUMAN	P0DN76	U2AF1L5	Splicing factor U2AF 35 kDa subunit-like protein OS=Homo sapiens GN=U2AF1L5 PE=3 SV=1	71.61	0	1	sp|P0DN76|U2AF5_HUMAN	2451.35	2427.64	1487.97	3734.06	2319.31	1631.37	2427.64	2319.31	0.258911	0.418523	-0.0658631	0	0	0.609607	0.873525	0.609607	0.873525
sp|P11142|HSP7C_HUMAN	P11142	HSPA8	Heat shock cognate 71 kDa protein OS=Homo sapiens GN=HSPA8 PE=1 SV=1	1856.04	0	25	sp|P11142|HSP7C_HUMAN	320788	347286	145602	322242	234878	332724	320788	322242	0.404079	0.181116	0.00652342	0	0	0.635857	0.873525	0.635857	0.873525
sp|P17844|DDX5_HUMAN	P17844	DDX5	Probable ATP-dependent RNA helicase DDX5 OS=Homo sapiens GN=DDX5 PE=1 SV=1	682.06	0	15	sp|P17844|DDX5_HUMAN	51841.7	57556.6	35144.8	70876.2	41668.8	53712.3	51841.7	53712.3	0.241707	0.26486	0.0511411	0	0	0.592859	0.873525	0.592859	0.873525
sp|P23284|PPIB_HUMAN	P23284	PPIB	Peptidyl-prolyl cis-trans isomerase B OS=Homo sapiens GN=PPIB PE=1 SV=2	197.41	0	3	sp|P23284|PPIB_HUMAN	7964.26	4027.97	14388.9	7995.75	7856.05	3540.35	7964.26	7856.05	0.594747	0.391854	-0.0197362	0	0	0.564427	0.873525	0.564427	0.873525
sp|P35579|MYH9_HUMAN	P35579	MYH9	Myosin-9 OS=Homo sapiens GN=MYH9 PE=1 SV=4	1799.03	0	34	sp|P35579|MYH9_HUMAN	73400.8	58351.4	123372	91716.7	46618.7	76856.9	73400.8	76856.9	0.400247	0.32039	0.0663788	0	0	0.610653	0.873525	0.610653	0.873525
sp|P48047|ATPO_HUMAN	P48047	ATP5O	ATP synthase subunit O, mitochondrial OS=Homo sapiens GN=ATP5O PE=1 SV=1	242.59	0	6	sp|P48047|ATPO_HUMAN	26789.9	25664.6	24843.5	28840	26127.4	30310.3	25664.6	28840	0.037925	0.074649	0.168291	0	0	0.611877	0.873525	0.611877	0.873525
sp|P51991|ROA3_HUMAN	P51991	HNRNPA3	Heterogeneous nuclear ribonucleoprotein A3 OS=Homo sapiens GN=HNRNPA3 PE=1 SV=2	174.44	0	3	sp|P51991|ROA3_HUMAN	7481.99	8768.72	3964.65	10984.9	5490.6	7203.47	7481.99	7203.47	0.369053	0.356175	-0.0547297	0	0	0.5948	0.873525	0.5948	0.873525
sp|P55081|MFAP1_HUMAN	P55081	MFAP1	Microfibrillar-associated protein 1 OS=Homo sapiens GN=MFAP1 PE=1 SV=2	946.15	0	17	sp|P55081|MFAP1_HUMAN	103818	111438	46814.7	118285	73721.3	103567	103818	103567	0.404281	0.230458	-0.00349736	0	0	0.593116	0.873525	0.593116	0.873525
sp|P61247|RS3A_HUMAN	P61247	RPS3A	40S ribosomal protein S3a OS=Homo sapiens GN=RPS3A PE=1 SV=2	229.07	0	6	sp|P61247|RS3A_HUMAN	9780.57	10129.7	6213.48	11397.6	7414.77	10539	9780.57	10539	0.248888	0.214239	0.10775	0	0	0.625684	0.873525	0.625684	0.873525
sp|P62269|RS18_HUMAN	P62269	RPS18	40S ribosomal protein S18 OS=Homo sapiens GN=RPS18 PE=1 SV=3	445.71	0	9	sp|P62269|RS18_HUMAN	42288.8	49500.8	27775.7	49707.6	33197.7	53001.8	42288.8	49707.6	0.277634	0.234238	0.233193	0	0	0.606938	0.873525	0.606938	0.873525
sp|P62280|RS11_HUMAN	P62280	RPS11	40S ribosomal protein S11 OS=Homo sapiens GN=RPS11 PE=1 SV=3	69.38	0	2	sp|P62280|RS11_HUMAN	3108.4	2451.96	2387.91	3829.31	2160.63	3098.75	2451.96	3098.75	0.150513	0.27611	0.337752	0	0	0.637073	0.873525	0.637073	0.873525
sp|P62857|RS28_HUMAN	P62857	RPS28	40S ribosomal protein S28 OS=Homo sapiens GN=RPS28 PE=1 SV=1	41.11	0.00716846	1	sp|P62857|RS28_HUMAN	1382.81	1055.03	480.357	1264.72	940.103	942.768	1055.03	942.768	0.469625	0.1779	-0.162305	0	0	0.637184	0.873525	0.637184	0.873525
sp|P68371|TBB4B_HUMAN	P68371	TUBB4B	Tubulin beta-4B chain OS=Homo sapiens GN=TUBB4B PE=1 SV=1	58.37	0	1	sp|P68371|TBB4B_HUMAN	3752.53	3405.47	2847.6	3066.77	2286.32	3504.3	3405.47	3066.77	0.136884	0.208972	-0.151134	0	0	0.560376	0.873525	0.560376	0.873525
sp|Q08J23|NSUN2_HUMAN	Q08J23	NSUN2	tRNA (cytosine(34)-C(5))-methyltransferase OS=Homo sapiens GN=NSUN2 PE=1 SV=2	42.65	0.00371747	1	sp|Q08J23|NSUN2_HUMAN	617.88	646.768	1073.14	710.342	574.207	704.892	646.768	704.892	0.327123	0.116222	0.124154	0	0	0.585769	0.873525	0.585769	0.873525
sp|Q09666|AHNK_HUMAN	Q09666	AHNAK	Neuroblast differentiation-associated protein AHNAK OS=Homo sapiens GN=AHNAK PE=1 SV=2	317.58	0	8	sp|Q09666|AHNK_HUMAN	9324.51	5097.73	17675.9	9193.9	7904.83	6571.41	9324.51	7904.83	0.59824	0.166198	-0.238293	0	0	0.601431	0.873525	0.601431	0.873525
sp|Q13310|PABP4_HUMAN	Q13310	PABPC4	Polyadenylate-binding protein 4 OS=Homo sapiens GN=PABPC4 PE=1 SV=1	66.2	0	2	sp|Q13310|PABP4_HUMAN	1783.19	1761.84	794.745	2088.54	1317.32	1518.74	1761.84	1518.74	0.390308	0.243677	-0.214208	0	0	0.581612	0.873525	0.581612	0.873525
sp|Q14103|HNRPD_HUMAN	Q14103	HNRNPD	Heterogeneous nuclear ribonucleoprotein D0 OS=Homo sapiens GN=HNRNPD PE=1 SV=1	63.16	0	2	sp|Q14103|HNRPD_HUMAN	5286	4656.06	2478.64	6212.26	3637.5	4509.01	4656.06	4509.01	0.355789	0.273612	-0.0462986	0	0	0.56781	0.873525	0.56781	0.873525
sp|Q2TAY7|SMU1_HUMAN	Q2TAY7	SMU1	WD40 repeat-containing protein SMU1 OS=Homo sapiens GN=SMU1 PE=1 SV=2	146.81	0	3	sp|Q2TAY7|SMU1_HUMAN	3559.75	2373.8	6060.1	3538.05	2859.4	3318.11	3559.75	3318.11	0.4707	0.106917	-0.101414	0	0	0.634863	0.873525	0.634863	0.873525
sp|Q6G554|DNAK_BARHE	Q6G554	dnaK	Chaperone protein DnaK OS=Bartonella henselae (strain ATCC 49882 / DSM 28221 / Houston 1) GN=dnaK PE=3 SV=1	106.3	0	2	sp|Q6G554|DNAK_BARHE	4144.31	4362.45	1886.68	5222.21	2696.66	3947.96	4144.31	3947.96	0.395661	0.31924	-0.0700257	0	0	0.624005	0.873525	0.624005	0.873525
sp|Q8N684|CPSF7_HUMAN	Q8N684	CPSF7	Cleavage and polyadenylation specificity factor subunit 7 OS=Homo sapiens GN=CPSF7 PE=1 SV=1	99.36	0	2	sp|Q8N684|CPSF7_HUMAN	2077.28	1329.54	1294.37	2590.79	1616.27	1281.03	1329.54	1616.27	0.282188	0.371925	0.281736	0	0	0.632969	0.873525	0.632969	0.873525
sp|Q92804|RBP56_HUMAN	Q92804	TAF15	TATA-binding protein-associated factor 2N OS=Homo sapiens GN=TAF15 PE=1 SV=1	343.32	0	5	sp|Q92804|RBP56_HUMAN	37051.7	36096.4	19325.4	50614.3	27564	28426.2	36096.4	28426.2	0.323443	0.367705	-0.344633	0	0	0.638765	0.873525	0.638765	0.873525
sp|Q96DC9|OTUB2_HUMAN	Q96DC9	OTUB2	Ubiquitin thioesterase OTUB2 OS=Homo sapiens GN=OTUB2 PE=1 SV=2	37.59	0.00682594	1	sp|Q96DC9|OTUB2_HUMAN	16667.3	24716	8442.71	18860.9	16777.3	17476.3	16667.3	17476.3	0.489913	0.0598966	0.0683756	0	0	0.630011	0.873525	0.630011	0.873525
sp|Q96QA5|GSDMA_HUMAN	Q96QA5	GSDMA	Gasdermin-A OS=Homo sapiens GN=GSDMA PE=1 SV=4	293.12	0	6	sp|Q96QA5|GSDMA_HUMAN	2313.7	3010.65	3380.67	1379.48	2025.69	34994.5	3010.65	2025.69	0.186709	1.50187	-0.571664	0.047619	0.0952381	0.586263	0.873525	0.586263	0.873525
sp|Q9NZB2|F120A_HUMAN	Q9NZB2	FAM120A	Constitutive coactivator of PPAR-gamma-like protein 1 OS=Homo sapiens GN=FAM120A PE=1 SV=2	45.99	0	1	sp|Q9NZB2|F120A_HUMAN	354.714	399.284	170.732	576.973	317.028	237.282	354.714	317.028	0.393052	0.471057	-0.162047	0	0	0.589581	0.873525	0.589581	0.873525
sp|Q96EP5|DAZP1_HUMAN	Q96EP5	DAZAP1	DAZ-associated protein 1 OS=Homo sapiens GN=DAZAP1 PE=1 SV=1	142.87	0	3	sp|Q96EP5|DAZP1_HUMAN	5902.85	7804.25	3094.19	8759.29	4285.42	6022.45	5902.85	6022.45	0.423101	0.354874	0.028939	0	0	0.65048	0.885761	0.65048	0.885761
sp|Q7Z4V5|HDGR2_HUMAN	Q7Z4V5	HDGFRP2	Hepatoma-derived growth factor-related protein 2 OS=Homo sapiens GN=HDGFRP2 PE=1 SV=1	41.37	0.00722022	1	sp|Q7Z4V5|HDGR2_HUMAN	687.815	199.178	1660.39	741.114	665.93	195.319	687.815	665.93	0.876007	0.553825	-0.0466496	0	0	0.6581	0.892339	0.6581	0.892339
sp|P49756|RBM25_HUMAN	P49756	RBM25	RNA-binding protein 25 OS=Homo sapiens GN=RBM25 PE=1 SV=3	40.48	0.00704225	1	sp|P49756|RBM25_HUMAN	2195.46	2337.5	1481.53	2723.32	1719.37	2232.68	2195.46	2232.68	0.22881	0.225612	0.0242509	0	0	0.666288	0.892646	0.666288	0.892646
sp|P62273|RS29_HUMAN	P62273	RPS29	40S ribosomal protein S29 OS=Homo sapiens GN=RPS29 PE=1 SV=2	157.79	0	3	sp|P62273|RS29_HUMAN	6888.55	8332.07	4484.34	9218.89	6164.45	6391.75	6888.55	6391.75	0.295929	0.234442	-0.10799	0	0	0.661574	0.892646	0.661574	0.892646
sp|Q01844|EWS_HUMAN	Q01844	EWSR1	RNA-binding protein EWS OS=Homo sapiens GN=EWSR1 PE=1 SV=1	562.11	0	6	sp|Q01844|EWS_HUMAN	278418	290931	136014	329247	198157	249224	278418	249224	0.366012	0.255241	-0.159808	0	0	0.666695	0.892646	0.666695	0.892646
sp|O43684|BUB3_HUMAN	O43684	BUB3	Mitotic checkpoint protein BUB3 OS=Homo sapiens GN=BUB3 PE=1 SV=1	135.14	0	3	sp|O43684|BUB3_HUMAN	4706.92	3978.23	5323.23	5274.51	4296.15	3298.37	4706.92	4296.15	0.144189	0.230341	-0.13174	0	0	0.673889	0.898202	0.673889	0.898202
sp|P23396|RS3_HUMAN	P23396	RPS3	40S ribosomal protein S3 OS=Homo sapiens GN=RPS3 PE=1 SV=2	417.58	0	9	sp|P23396|RS3_HUMAN	35252.6	32662.1	31101.1	44339.1	28512.4	37097.2	32662.1	37097.2	0.0635326	0.216178	0.183694	0	0	0.677232	0.898202	0.677232	0.898202
sp|Q8IXB1|DJC10_HUMAN	Q8IXB1	DNAJC10	DnaJ homolog subfamily C member 10 OS=Homo sapiens GN=DNAJC10 PE=1 SV=2	97.47	0	2	sp|Q8IXB1|DJC10_HUMAN	2522.28	3577.15	1725.65	3429.93	2462.6	2572.01	2522.28	2572.01	0.356066	0.187749	0.0281672	0	0	0.679265	0.898202	0.679265	0.898202
sp|P09234|RU1C_HUMAN	P09234	SNRPC	U1 small nuclear ribonucleoprotein C OS=Homo sapiens GN=SNRPC PE=1 SV=1	36.3	0.01	1	sp|P09234|RU1C_HUMAN	711.718	670.24	501.272	1314.52	548.146	491.705	670.24	548.146	0.177578	0.58567	-0.290117	0	0	0.690687	0.905819	0.690687	0.905819
sp|P61978|HNRPK_HUMAN	P61978	HNRNPK	Heterogeneous nuclear ribonucleoprotein K OS=Homo sapiens GN=HNRNPK PE=1 SV=1	498.09	0	10	sp|P61978|HNRPK_HUMAN	21112.3	22682.6	11847.1	18734.3	12220.4	17798.8	21112.3	17798.8	0.315704	0.216721	-0.246304	0	0	0.688403	0.905819	0.688403	0.905819
sp|Q15233|NONO_HUMAN	Q15233	NONO	Non-POU domain-containing octamer-binding protein OS=Homo sapiens GN=NONO PE=1 SV=4	219.29	0	5	sp|Q15233|NONO_HUMAN	9326.19	12932.4	7753.52	9817.36	8006.36	9111.58	9326.19	9111.58	0.265408	0.101668	-0.0335854	0	0	0.696923	0.906754	0.696923	0.906754
sp|Q7Z739|YTHD3_HUMAN	Q7Z739	YTHDF3	YTH domain-containing family protein 3 OS=Homo sapiens GN=YTHDF3 PE=1 SV=1	26.77	0	1	sp|Q7Z739|YTHD3_HUMAN	654.951	733.854	300.686	794.959	492.735	535.451	654.951	535.451	0.409669	0.269137	-0.290633	0	0	0.698633	0.906754	0.698633	0.906754
sp|Q9Y383|LC7L2_HUMAN	Q9Y383	LUC7L2	Putative RNA-binding protein Luc7-like 2 OS=Homo sapiens GN=LUC7L2 PE=1 SV=2	157.98	0	3	sp|Q9Y383|LC7L2_HUMAN	5551.14	5271.66	5525.94	7593.69	5062.44	5383.18	5525.94	5383.18	0.0283689	0.229197	-0.0377613	0	0	0.699901	0.906754	0.699901	0.906754
sp|O00139|KIF2A_HUMAN	O00139	KIF2A	Kinesin-like protein KIF2A OS=Homo sapiens GN=KIF2A PE=1 SV=3	49.27	0	1	sp|O00139|KIF2A_HUMAN	559.57	372.583	1365.61	776.356	779.948	715.196	559.57	776.356	0.688969	0.0480631	0.4724	0	0	0.70371	0.908012	0.70371	0.908012
sp|Q6ZVX7|FBX50_HUMAN	Q6ZVX7	NCCRP1	F-box only protein 50 OS=Homo sapiens GN=NCCRP1 PE=1 SV=1	127.53	0	3	sp|Q6ZVX7|FBX50_HUMAN	1877.4	1999.49	2223.65	1065.34	1480.39	10610.2	1999.49	1480.39	0.0863608	1.23022	-0.433658	0	0	0.709187	0.909741	0.709187	0.909741
sp|Q86UP2|KTN1_HUMAN	Q86UP2	KTN1	Kinectin OS=Homo sapiens GN=KTN1 PE=1 SV=1	69.24	0	2	sp|Q86UP2|KTN1_HUMAN	541.359	221.959	1065.77	443.234	502.524	357.917	541.359	443.234	0.698769	0.16728	-0.288518	0	0	0.710735	0.909741	0.710735	0.909741
sp|Q15427|SF3B4_HUMAN	Q15427	SF3B4	Splicing factor 3B subunit 4 OS=Homo sapiens GN=SF3B4 PE=1 SV=1	63.36	0	1	sp|Q15427|SF3B4_HUMAN	1009.37	928.819	645.358	1977.58	1467.37	353.422	928.819	1467.37	0.22202	0.655994	0.659762	0	0	0.719025	0.913048	0.719025	0.913048
sp|Q92841|DDX17_HUMAN	Q92841	DDX17	Probable ATP-dependent RNA helicase DDX17 OS=Homo sapiens GN=DDX17 PE=1 SV=2	88.51	0	1	sp|Q92841|DDX17_HUMAN	1260.53	1333.1	569.291	1579.92	788.546	1107.95	1260.53	1107.95	0.399884	0.343569	-0.186133	0	0	0.716306	0.913048	0.716306	0.913048
sp|P12956|XRCC6_HUMAN	P12956	XRCC6	X-ray repair cross-complementing protein 6 OS=Homo sapiens GN=XRCC6 PE=1 SV=2	216.33	0	5	sp|P12956|XRCC6_HUMAN	10598.5	10971.6	5882.87	12537.6	6843.95	10869.4	10598.5	10869.4	0.309957	0.290275	0.0364096	0	0	0.722833	0.914255	0.722833	0.914255
sp|P08195|4F2_HUMAN	P08195	SLC3A2	4F2 cell-surface antigen heavy chain OS=Homo sapiens GN=SLC3A2 PE=1 SV=3	74.79	0	1	sp|P08195|4F2_HUMAN	1111.84	989.783	994.876	1292.94	1063.64	977.705	994.876	1063.64	0.0668944	0.146621	0.0964233	0	0	0.732058	0.919191	0.732058	0.919191
sp|Q8NEV1|CSK23_HUMAN	Q8NEV1	CSNK2A3	Casein kinase II subunit alpha 3 OS=Homo sapiens GN=CSNK2A3 PE=1 SV=2	40.49	0.00706714	1	sp|Q8NEV1|CSK23_HUMAN	310.149	98.377	786.128	564.336	201.034	107.183	310.149	201.034	0.88452	0.830147	-0.625525	0	0	0.73248	0.919191	0.73248	0.919191
sp|P10619|PPGB_HUMAN	P10619	CTSA	Lysosomal protective protein OS=Homo sapiens GN=CTSA PE=1 SV=2	63.98	0	1	sp|P10619|PPGB_HUMAN	456.555	270.533	257.45	319.538	8.51783	2913.67	270.533	319.538	0.339354	1.47616	0.240185	0	0	0.744613	0.921657	0.744613	0.921657
sp|P14923|PLAK_HUMAN	P14923	JUP	Junction plakoglobin OS=Homo sapiens GN=JUP PE=1 SV=3	1198.16	0	18	sp|P14923|PLAK_HUMAN	15404.7	21202.3	22900.8	9371.84	8250.8	239161	21202.3	9371.84	0.198145	1.55376	-1.17781	0.0434783	0.0869565	0.745966	0.921657	0.745966	0.921657
sp|P16989|YBOX3_HUMAN	P16989	YBX3	Y-box-binding protein 3 OS=Homo sapiens GN=YBX3 PE=1 SV=4	43.4	0.00377358	1	sp|P16989|YBOX3_HUMAN	2632.95	2387.39	1834.46	2251.06	1715.84	3962.85	2387.39	2251.06	0.178994	0.444047	-0.0848342	0	0	0.743878	0.921657	0.743878	0.921657
sp|Q5D862|FILA2_HUMAN	Q5D862	FLG2	Filaggrin-2 OS=Homo sapiens GN=FLG2 PE=1 SV=1	716.44	0	14	sp|Q5D862|FILA2_HUMAN	34202.9	34228.7	40068.5	18895.9	24474.7	190311	34228.7	24474.7	0.0934306	1.25037	-0.483913	0	0.047619	0.739659	0.921657	0.739659	0.921657
sp|P15104|GLNA_HUMAN	P15104	GLUL	Glutamine synthetase OS=Homo sapiens GN=GLUL PE=1 SV=4	34.38	0	1	sp|P15104|GLNA_HUMAN	22.3731	196.082	140.956	24.3729	38.0639	2335.17	140.956	38.0639	0.740922	1.66442	-1.88875	0	0	0.753632	0.923731	0.753632	0.923731
sp|P46782|RS5_HUMAN	P46782	RPS5	40S ribosomal protein S5 OS=Homo sapiens GN=RPS5 PE=1 SV=4	207.45	0	4	sp|P46782|RS5_HUMAN	5244.74	5483.78	6070.17	5335.4	4521.53	5991.91	5483.78	5335.4	0.0758493	0.139428	-0.0395737	0	0	0.753397	0.923731	0.753397	0.923731
sp|Q6G5E5|RL35_BARHE	Q6G5E5	rpmI	50S ribosomal protein L35 OS=Bartonella henselae (strain ATCC 49882 / DSM 28221 / Houston 1) GN=rpmI PE=3 SV=1	41.83	0.00727273	1	sp|Q6G5E5|RL35_BARHE	1111.92	1001.35	581.24	1101.79	709.27	637.759	1001.35	709.27	0.311727	0.306071	-0.497544	0	0	0.759191	0.923731	0.759191	0.923731
sp|Q9NZM1|MYOF_HUMAN	Q9NZM1	MYOF	Myoferlin OS=Homo sapiens GN=MYOF PE=1 SV=1	75.75	0	2	sp|Q9NZM1|MYOF_HUMAN	592.478	259.53	1855.91	731.399	715.489	327.535	592.478	715.489	0.933014	0.38669	0.272168	0	0	0.75718	0.923731	0.75718	0.923731
sp|P39019|RS19_HUMAN	P39019	RPS19	40S ribosomal protein S19 OS=Homo sapiens GN=RPS19 PE=1 SV=2	92.72	0	2	sp|P39019|RS19_HUMAN	8072.06	9468.27	6178.16	9042.71	7430.1	8512.42	8072.06	8512.42	0.208864	0.0986864	0.0766329	0	0	0.768446	0.928446	0.768446	0.928446
sp|Q08188|TGM3_HUMAN	Q08188	TGM3	Protein-glutamine gamma-glutamyltransferase E OS=Homo sapiens GN=TGM3 PE=1 SV=4	418.09	0	10	sp|Q08188|TGM3_HUMAN	4709.33	6255.26	9348.39	3169.95	3424.23	50955	6255.26	3424.23	0.348862	1.43437	-0.869292	0.0666667	0.1	0.768869	0.928446	0.768869	0.928446
sp|P10599|THIO_HUMAN	P10599	TXN	Thioredoxin OS=Homo sapiens GN=TXN PE=1 SV=3	53.8	0	1	sp|P10599|THIO_HUMAN	2894.9	2764.12	6898.35	1523.71	2195.26	10209.2	2894.9	2195.26	0.561436	1.04085	-0.399125	0	0	0.778552	0.936604	0.778552	0.936604
sp|P07355|ANXA2_HUMAN	P07355	ANXA2	Annexin A2 OS=Homo sapiens GN=ANXA2 PE=1 SV=2	1053.53	0	18	sp|P07355|ANXA2_HUMAN	169239	108507	258920	166908	156643	145701	169239	156643	0.422996	0.0678005	-0.111584	0	0	0.791227	0.948286	0.791227	0.948286
sp|P02663|CASA2_BOVIN	P02663	CSN1S2	Alpha-S2-casein OS=Bos taurus GN=CSN1S2 PE=1 SV=2	51.67	0	1	sp|P02663|CASA2_BOVIN	656.001	2528.31	1752.92	253.767	631.804	8675.32	1752.92	631.804	0.571623	1.49258	-1.47221	0	0	0.79576	0.949127	0.79576	0.949127
sp|P63173|RL38_HUMAN	P63173	RPL38	60S ribosomal protein L38 OS=Homo sapiens GN=RPL38 PE=1 SV=2	292.88	0	4	sp|P63173|RL38_HUMAN	54766.4	44306.8	30445.5	48260.8	31617.9	60009.5	44306.8	48260.8	0.282585	0.305942	0.123324	0	0	0.797859	0.949127	0.797859	0.949127
sp|Q5T750|XP32_HUMAN	Q5T750	XP32	Skin-specific protein 32 OS=Homo sapiens GN=XP32 PE=1 SV=1	104.41	0	3	sp|Q5T750|XP32_HUMAN	1746.6	3359.45	2409.65	697.023	1681.98	22847.5	2409.65	1681.98	0.323587	1.48819	-0.518665	0	0	0.811776	0.958554	0.811776	0.958554
sp|Q9NXV2|KCTD5_HUMAN	Q9NXV2	KCTD5	BTB/POZ domain-containing protein KCTD5 OS=Homo sapiens GN=KCTD5 PE=1 SV=1	43.12	0	1	sp|Q9NXV2|KCTD5_HUMAN	691.897	128.98	1575.53	644.99	502.355	268.468	691.897	502.355	0.912839	0.402796	-0.461849	0	0.333333	0.810697	0.958554	0.810697	0.958554
sp|O60506|HNRPQ_HUMAN	O60506	SYNCRIP	Heterogeneous nuclear ribonucleoprotein Q OS=Homo sapiens GN=SYNCRIP PE=1 SV=2	71.51	0	2	sp|O60506|HNRPQ_HUMAN	3371.07	4689.15	3897.62	4611.33	3191.78	3718.61	3897.62	3718.61	0.166452	0.186845	-0.0678284	0	0	0.856992	0.969037	0.856992	0.969037
sp|P02666|CASB_BOVIN	P02666	CSN2	Beta-casein OS=Bos taurus GN=CSN2 PE=1 SV=2	163.95	0	1	sp|P02666|CASB_BOVIN	601.975	4704.13	2391.05	1288.57	590.912	15333.7	2391.05	1288.57	0.801588	1.44965	-0.89187	0.111111	0.111111	0.850668	0.969037	0.850668	0.969037
sp|P0DMV8|HS71A_HUMAN	P0DMV8	HSPA1A	Heat shock 70 kDa protein 1A OS=Homo sapiens GN=HSPA1A PE=1 SV=1	926.75	0	16	sp|P0DMV8|HS71A_HUMAN	93135.3	96252.6	40867.9	81197.9	61001	88704.7	93135.3	81197.9	0.405404	0.186156	-0.197886	0	0	0.844789	0.969037	0.844789	0.969037
sp|P12236|ADT3_HUMAN	P12236	SLC25A6	ADP/ATP translocase 3 OS=Homo sapiens GN=SLC25A6 PE=1 SV=4	111.4	0	2	sp|P12236|ADT3_HUMAN	3333.82	2791.98	3271.23	3510.48	3132.08	3080.7	3271.23	3132.08	0.0946323	0.0724177	-0.0627092	0	0	0.854278	0.969037	0.854278	0.969037
sp|P17480|UBF1_HUMAN	P17480	UBTF	Nucleolar transcription factor 1 OS=Homo sapiens GN=UBTF PE=1 SV=1	64.82	0	2	sp|P17480|UBF1_HUMAN	2025.7	1343.91	4287.27	2824.23	1826.54	2856.22	2025.7	2824.23	0.60366	0.233969	0.479433	0	0	0.827246	0.969037	0.827246	0.969037
sp|P32119|PRDX2_HUMAN	P32119	PRDX2	Peroxiredoxin-2 OS=Homo sapiens GN=PRDX2 PE=1 SV=5	115.04	0	3	sp|P32119|PRDX2_HUMAN	2335.37	2524.88	3373.37	1373.47	1337.27	7807.75	2524.88	1373.47	0.201405	1.06251	-0.878393	0	0	0.834524	0.969037	0.834524	0.969037
sp|P36542|ATPG_HUMAN	P36542	ATP5C1	ATP synthase subunit gamma, mitochondrial OS=Homo sapiens GN=ATP5C1 PE=1 SV=1	394.62	0	7	sp|P36542|ATPG_HUMAN	29721.7	29794.5	38389.6	35929.2	29406.3	28262.5	29794.5	29406.3	0.152705	0.132565	-0.0189218	0	0	0.834396	0.969037	0.834396	0.969037
sp|P46783|RS10_HUMAN	P46783	RPS10	40S ribosomal protein S10 OS=Homo sapiens GN=RPS10 PE=1 SV=1	272.9	0	4	sp|P46783|RS10_HUMAN	13907	13196.6	16882.9	15059.5	13411.4	13589.2	13907	13589.2	0.133389	0.064518	-0.0333454	0	0	0.837541	0.969037	0.837541	0.969037
sp|P60709|ACTB_HUMAN	P60709	ACTB	Actin, cytoplasmic 1 OS=Homo sapiens GN=ACTB PE=1 SV=1	614.12	0	12	sp|P60709|ACTB_HUMAN	107834	88056.2	111203	114931	76775.8	105071	107834	105071	0.122163	0.200211	-0.03744	0	0	0.842921	0.969037	0.842921	0.969037
sp|P60866|RS20_HUMAN	P60866	RPS20	40S ribosomal protein S20 OS=Homo sapiens GN=RPS20 PE=1 SV=1	153.25	0	3	sp|P60866|RS20_HUMAN	9707.52	9779.8	11490.8	11385.3	8817.23	9678.63	9779.8	9678.63	0.0977476	0.131219	-0.0150029	0	0	0.846857	0.969037	0.846857	0.969037
sp|P62263|RS14_HUMAN	P62263	RPS14	40S ribosomal protein S14 OS=Homo sapiens GN=RPS14 PE=1 SV=3	138.72	0	3	sp|P62263|RS14_HUMAN	14848.1	13849.4	17862.4	16500.6	11587.4	16978.9	14848.1	16500.6	0.134614	0.198658	0.152239	0	0	0.851256	0.969037	0.851256	0.969037
sp|Q02413|DSG1_HUMAN	Q02413	DSG1	Desmoglein-1 OS=Homo sapiens GN=DSG1 PE=1 SV=2	923.57	0	14	sp|Q02413|DSG1_HUMAN	40792.9	33337.7	34748.5	16681.7	25096.3	155849	34748.5	25096.3	0.10912	1.18455	-0.469476	0	0	0.856757	0.969037	0.856757	0.969037
sp|P01616|KV203_HUMAN	P01616	NA	Ig kappa chain V-II region MIL OS=Homo sapiens PE=1 SV=1	288.52	0	3	sp|P01616|KV203_HUMAN	2.15878e+07	2.09023e+07	1.56067e+07	1.70702e+07	1.90921e+07	2.37975e+07	2.09023e+07	1.90921e+07	0.169028	0.1727	-0.130689	0	0	0.882909	0.976701	0.882909	0.976701
sp|P01859|IGHG2_HUMAN	P01859	IGHG2	Ig gamma-2 chain C region OS=Homo sapiens GN=IGHG2 PE=1 SV=2	77.41	0	2	sp|P01859|IGHG2_HUMAN	115390	127461	100796	108028	96667.1	129465	115390	108028	0.116562	0.149524	-0.0951084	0	0	0.881014	0.976701	0.881014	0.976701
sp|P04083|ANXA1_HUMAN	P04083	ANXA1	Annexin A1 OS=Homo sapiens GN=ANXA1 PE=1 SV=2	40.08	0.00699301	1	sp|P04083|ANXA1_HUMAN	1297.25	695.57	1613.39	558.823	1968.96	1111.83	1297.25	1111.83	0.387876	0.585651	-0.222521	0	0	0.88688	0.976701	0.88688	0.976701
sp|P22735|TGM1_HUMAN	P22735	TGM1	Protein-glutamine gamma-glutamyltransferase K OS=Homo sapiens GN=TGM1 PE=1 SV=4	313.45	0	7	sp|P22735|TGM1_HUMAN	3628.47	4341.31	3797.39	1302.47	2348.89	26976.1	3797.39	2348.89	0.0949675	1.42324	-0.693029	0	0	0.891239	0.976701	0.891239	0.976701
sp|P30419|NMT1_HUMAN	P30419	NMT1	Glycylpeptide N-tetradecanoyltransferase 1 OS=Homo sapiens GN=NMT1 PE=1 SV=2	57.06	0	1	sp|P30419|NMT1_HUMAN	587.445	102.891	1326.52	558.37	614.435	309.543	587.445	558.37	0.91659	0.328433	-0.073232	0	0.333333	0.888681	0.976701	0.888681	0.976701
sp|P31944|CASPE_HUMAN	P31944	CASP14	Caspase-14 OS=Homo sapiens GN=CASP14 PE=1 SV=2	378.91	0	6	sp|P31944|CASPE_HUMAN	6554.44	6376.58	5351.13	2226.24	3616.04	37742.7	6376.58	3616.04	0.10658	1.38462	-0.818371	0	0	0.890577	0.976701	0.890577	0.976701
sp|P49411|EFTU_HUMAN	P49411	TUFM	Elongation factor Tu, mitochondrial OS=Homo sapiens GN=TUFM PE=1 SV=2	115.19	0	3	sp|P49411|EFTU_HUMAN	4754.2	6278.23	4644.81	5668.99	4845.55	5568.54	4754.2	5568.54	0.174734	0.0837966	0.228099	0	0	0.87306	0.976701	0.87306	0.976701
sp|Q13283|G3BP1_HUMAN	Q13283	G3BP1	Ras GTPase-activating protein-binding protein 1 OS=Homo sapiens GN=G3BP1 PE=1 SV=1	85.41	0	2	sp|Q13283|G3BP1_HUMAN	6564.01	7949.93	4552.55	8308.82	3951.85	6392.81	6564.01	6392.81	0.268784	0.351208	-0.0381266	0	0	0.886802	0.976701	0.886802	0.976701
sp|Q15365|PCBP1_HUMAN	Q15365	PCBP1	Poly(rC)-binding protein 1 OS=Homo sapiens GN=PCBP1 PE=1 SV=2	39.62	0.00692042	1	sp|Q15365|PCBP1_HUMAN	2369.9	1979.22	1189.38	1793.07	1504.05	1848.73	1979.22	1793.07	0.325759	0.107876	-0.1425	0	0	0.883703	0.976701	0.883703	0.976701
sp|P0CG05|LAC2_HUMAN	P0CG05	IGLC2	Ig lambda-2 chain C regions OS=Homo sapiens GN=IGLC2 PE=1 SV=1	220.49	0	3	sp|P0CG05|LAC2_HUMAN	106768	175879	75148.5	155766	75533.3	107649	106768	107649	0.431934	0.357411	0.0118522	0	0	0.911204	0.978959	0.911204	0.978959
sp|P28799|GRN_HUMAN	P28799	GRN	Granulins OS=Homo sapiens GN=GRN PE=1 SV=2	707.99	0	15	sp|P28799|GRN_HUMAN	140980	128757	94325.9	145514	108990	116141	128757	116141	0.199351	0.156665	-0.148779	0	0	0.91263	0.978959	0.91263	0.978959
sp|P35637|FUS_HUMAN	P35637	FUS	RNA-binding protein FUS OS=Homo sapiens GN=FUS PE=1 SV=1	1216.09	0	13	sp|P35637|FUS_HUMAN	1.35653e+06	1.58184e+06	765441	1.51547e+06	966917	1.23922e+06	1.35653e+06	1.23922e+06	0.341516	0.221096	-0.130485	0	0	0.904845	0.978959	0.904845	0.978959
sp|P61626|LYSC_HUMAN	P61626	LYZ	Lysozyme C OS=Homo sapiens GN=LYZ PE=1 SV=1	64.41	0	1	sp|P61626|LYSC_HUMAN	1165.22	2700.17	3040.2	3812.64	1037.1	2867.45	2700.17	2867.45	0.433969	0.548554	0.0867176	0	0	0.899289	0.978959	0.899289	0.978959
sp|P62851|RS25_HUMAN	P62851	RPS25	40S ribosomal protein S25 OS=Homo sapiens GN=RPS25 PE=1 SV=1	107.1	0	2	sp|P62851|RS25_HUMAN	4375.36	4628.38	5313.85	5855.27	4139.57	4800.49	4628.38	4800.49	0.101742	0.175465	0.0526718	0	0	0.900197	0.978959	0.900197	0.978959
sp|Q96PK6|RBM14_HUMAN	Q96PK6	RBM14	RNA-binding protein 14 OS=Homo sapiens GN=RBM14 PE=1 SV=2	48.72	0	1	sp|Q96PK6|RBM14_HUMAN	3544.86	3487	2290.66	3569.89	2598.08	2830.44	3487	2830.44	0.227835	0.169188	-0.300962	0	0	0.913505	0.978959	0.913505	0.978959
sp|Q9UN86|G3BP2_HUMAN	Q9UN86	G3BP2	Ras GTPase-activating protein-binding protein 2 OS=Homo sapiens GN=G3BP2 PE=1 SV=2	65.72	0	2	sp|Q9UN86|G3BP2_HUMAN	3908.52	5055.36	2523.89	4961.15	2694.28	4094.07	3908.52	4094.07	0.331028	0.292051	0.0669128	0	0	0.914715	0.978959	0.914715	0.978959
sp|P98179|RBM3_HUMAN	P98179	RBM3	RNA-binding protein 3 OS=Homo sapiens GN=RBM3 PE=1 SV=1	74.74	0	2	sp|P98179|RBM3_HUMAN	1816.07	2607.56	1536.8	2503.18	1368.1	2298.28	1816.07	2298.28	0.279555	0.294152	0.339731	0	0	0.923738	0.9825	0.923738	0.9825
sp|Q96P63|SPB12_HUMAN	Q96P63	SERPINB12	Serpin B12 OS=Homo sapiens GN=SERPINB12 PE=1 SV=1	161.89	0	4	sp|Q96P63|SPB12_HUMAN	2764.79	3790.96	2790.77	1174.52	1790.71	11672.3	2790.77	1790.71	0.187805	1.20739	-0.640127	0	0	0.924164	0.9825	0.924164	0.9825
sp|O43813|LANC1_HUMAN	O43813	LANCL1	LanC-like protein 1 OS=Homo sapiens GN=LANCL1 PE=1 SV=1	196.56	0	5	sp|O43813|LANC1_HUMAN	13924.6	13683.5	4383.15	11406.4	7387.81	10599.4	13683.5	10599.4	0.510186	0.216969	-0.368457	0	0	0.953024	0.991844	0.953024	0.991844
sp|P00338|LDHA_HUMAN	P00338	LDHA	L-lactate dehydrogenase A chain OS=Homo sapiens GN=LDHA PE=1 SV=2	118.41	0	3	sp|P00338|LDHA_HUMAN	25690.5	24521.3	28770.1	23327.8	23607.6	31786	25690.5	23607.6	0.0833655	0.183098	-0.121984	0	0	0.95516	0.991844	0.95516	0.991844
sp|P02662|CASA1_BOVIN	P02662	CSN1S1	Alpha-S1-casein OS=Bos taurus GN=CSN1S1 PE=1 SV=2	133.81	0	3	sp|P02662|CASA1_BOVIN	1947.52	6462.76	3631.16	970.345	2251.96	24105.3	3631.16	2251.96	0.568489	1.42744	-0.689253	0	0	0.956037	0.991844	0.956037	0.991844
sp|P04080|CYTB_HUMAN	P04080	CSTB	Cystatin-B OS=Homo sapiens GN=CSTB PE=1 SV=2	75.01	0	2	sp|P04080|CYTB_HUMAN	556.225	349.653	1001.59	100.859	2061.05	1063.39	556.225	1063.39	0.524013	0.91168	0.934936	0	0	0.958625	0.991844	0.958625	0.991844
sp|P13010|XRCC5_HUMAN	P13010	XRCC5	X-ray repair cross-complementing protein 5 OS=Homo sapiens GN=XRCC5 PE=1 SV=3	217.9	0	5	sp|P13010|XRCC5_HUMAN	9117.04	9956.36	5091.18	10912.5	5765.13	7861.67	9117.04	7861.67	0.322874	0.316438	-0.21373	0	0	0.938751	0.991844	0.938751	0.991844
sp|P22061|PIMT_HUMAN	P22061	PCMT1	Protein-L-isoaspartate(D-aspartate) O-methyltransferase OS=Homo sapiens GN=PCMT1 PE=1 SV=4	359.38	0	6	sp|P22061|PIMT_HUMAN	26503.8	29971	14866.4	23128	17057	28668	26503.8	23128	0.332712	0.25304	-0.196559	0	0	0.959553	0.991844	0.959553	0.991844
sp|P22528|SPR1B_HUMAN	P22528	SPRR1B	Cornifin-B OS=Homo sapiens GN=SPRR1B PE=1 SV=2	85.04	0	2	sp|P22528|SPR1B_HUMAN	273.327	738.124	1821.37	72.0915	270.654	26572.1	738.124	270.654	0.841224	1.699	-1.44741	0.166667	0.333333	0.94086	0.991844	0.94086	0.991844
sp|P23246|SFPQ_HUMAN	P23246	SFPQ	Splicing factor, proline- and glutamine-rich OS=Homo sapiens GN=SFPQ PE=1 SV=2	214.38	0	5	sp|P23246|SFPQ_HUMAN	9873.47	14292.1	7704.77	12157.9	8791.47	10355.5	9873.47	10355.5	0.316006	0.16144	0.0687643	0	0	0.980842	0.991844	0.980842	0.991844
sp|P25311|ZA2G_HUMAN	P25311	AZGP1	Zinc-alpha-2-glycoprotein OS=Homo sapiens GN=AZGP1 PE=1 SV=2	272.23	0	6	sp|P25311|ZA2G_HUMAN	9574.24	5863.09	5759.58	2360.98	4266.86	34753.8	5863.09	4266.86	0.307563	1.31775	-0.458486	0	0	0.970066	0.991844	0.970066	0.991844
sp|Q06830|PRDX1_HUMAN	Q06830	PRDX1	Peroxiredoxin-1 OS=Homo sapiens GN=PRDX1 PE=1 SV=1	368.4	0	8	sp|Q06830|PRDX1_HUMAN	57103	58785.9	34209.3	50195.1	36335.7	64779.8	57103	50195.1	0.274407	0.282008	-0.18602	0	0	0.97212	0.991844	0.97212	0.991844
sp|Q08554|DSC1_HUMAN	Q08554	DSC1	Desmocollin-1 OS=Homo sapiens GN=DSC1 PE=1 SV=2	347.84	0	7	sp|Q08554|DSC1_HUMAN	26684.7	17267.8	19764.1	8575.94	15635.4	71140.8	19764.1	15635.4	0.229703	1.0781	-0.338063	0	0.0416667	0.977915	0.991844	0.977915	0.991844
sp|Q14444|CAPR1_HUMAN	Q14444	CAPRIN1	Caprin-1 OS=Homo sapiens GN=CAPRIN1 PE=1 SV=2	378.25	0	7	sp|Q14444|CAPR1_HUMAN	40010.7	40895.2	21642.9	43292.8	25162.3	33116.8	40010.7	33116.8	0.317966	0.268418	-0.272823	0	0	0.982546	0.991844	0.982546	0.991844
sp|Q15517|CDSN_HUMAN	Q15517	CDSN	Corneodesmosin OS=Homo sapiens GN=CDSN PE=1 SV=3	60.67	0	2	sp|Q15517|CDSN_HUMAN	9220.71	5956.95	6809.55	2681.11	5606.78	23712.7	6809.55	5606.78	0.230966	1.06801	-0.280387	0	0	0.977408	0.991844	0.977408	0.991844
sp|Q6UWP8|SBSN_HUMAN	Q6UWP8	SBSN	Suprabasin OS=Homo sapiens GN=SBSN PE=1 SV=2	175.6	0	3	sp|Q6UWP8|SBSN_HUMAN	2921.14	1930.95	2685.84	1249.42	1491.77	7804.34	2685.84	1491.77	0.205885	1.05727	-0.848344	0	0	0.979331	0.991844	0.979331	0.991844
sp|Q92734|TFG_HUMAN	Q92734	TFG	Protein TFG OS=Homo sapiens GN=TFG PE=1 SV=2	1253.4	0	13	sp|Q92734|TFG_HUMAN	317442	403911	151579	269197	233161	299448	317442	269197	0.440689	0.124165	-0.23783	0	0	0.971274	0.991844	0.971274	0.991844
sp|Q9UNX3|RL26L_HUMAN	Q9UNX3	RPL26L1	60S ribosomal protein L26-like 1 OS=Homo sapiens GN=RPL26L1 PE=1 SV=1	170.2	0	4	sp|Q9UNX3|RL26L_HUMAN	6294.72	6624.77	5313.89	6690.27	4230.58	8030.51	6294.72	6690.27	0.112184	0.305083	0.0879233	0	0	0.972767	0.991844	0.972767	0.991844
sp|P38159|RBMX_HUMAN	P38159	RBMX	RNA-binding motif protein, X chromosome OS=Homo sapiens GN=RBMX PE=1 SV=3	27.71	0	1	sp|P38159|RBMX_HUMAN	500.049	542.217	432.83	772.178	524.445	291.846	500.049	524.445	0.112203	0.453655	0.0687209	0	0	0.993763	0.993763	0.993763	0.993763
sp|P63104|1433Z_HUMAN	P63104	YWHAZ	14-3-3 protein zeta/delta OS=Homo sapiens GN=YWHAZ PE=1 SV=1	52.36	0	1	sp|P63104|1433Z_HUMAN	778.829	523.084	1057.96	711.335	670.925	911.163	778.829	711.335	0.340088	0.168264	-0.130778	0	0	0.990923	0.993763	0.990923	0.993763
sp|Q9NZ01|TECR_HUMAN	Q9NZ01	TECR	Very-long-chain enoyl-CoA reductase OS=Homo sapiens GN=TECR PE=1 SV=1	49.2	0	1	sp|Q9NZ01|TECR_HUMAN	889.492	703.448	1730.53	1342.8	891.401	897.347	889.492	897.347	0.493982	0.24804	0.0126847	0	0	0.993038	0.993763	0.993038	0.993763
